# Supplementary material for: Tetra­aqua­bis­(2,6-dihy­droxy­benzoato-κO 1)(2,6-dihy­droxy­benzoato-κ2 O 1,O 1′)gadolinium(III) dihydrate
Source: Acta Crystallogr Sect E Struct Rep Online. 2011 May 7;67(Pt 6):m698. doi: 10.1107/S1600536811016163 (PMC3120440; doi:10.1107/S1600536811016163)
Supplement: Supplementary file 1 [file e-67-0m698-sup1.cif]

##############################################################################
#                                                                            #
# This CIF contains the data in a paper accepted for publication in          #
# Acta Crystallographica Section E. It conforms to the requirements of       #
# Notes for Authors for Acta Crystallographica Section E, and has been       #
# peer reviewed under the auspices of the IUCr Commission on Journals.       #
#                                                                            #
# Full details of the Crystallographic Information File format               #
# are given in the paper "The Crystallographic Information File (CIF):       #
# a New Standard Archive File for Crystallography" by S. R. Hall, F. H.      #
# Allen and I. D. Brown [Acta Cryst. (1991), A47, 655-685].                  #
#                                                                            #
# The current version of the core CIF dictionary is obtainable from          #
# ftp://ftp.iucr.org/pub/cif_core.dic.                                       #
#                                                                            #
# Software is freely available for graphical display of the structure(s)     #
# in this CIF. For information consult the CIF software page                 #
# http://www.iucr.org/resources/cif/software.                                #
#                                                                            #
# This file may be used for bona fide research purposes within the           #
# scientific community so long as proper attribution is given to the journal # 
# article from which it was obtained.                                        #
#                                                                            #
##############################################################################
data_I
_audit_creation_method     SHELXL-97
_chemical_name_systematic
;
Tetraaquabis(2,6-dihydroxybenzoato-\k<i>O</i>^1^)(2,6-dihydroxybenzoato-
\k^2^<i>O</i>^1^,<i>O</i>^1'^)gadolinium(III) dihydrate
;
_chemical_name_common     ?
_chemical_formula_moiety     'C21 H23 Gd O16, 2(H2 O)'
_chemical_formula_sum     'C21 H27 Gd O18'
_chemical_formula_iupac     '[Gd (C7 H5 O4)3 (H2 O)4], 2H2 O'
_chemical_formula_weight     724.68
_chemical_melting_point     476
_symmetry_cell_setting     triclinic
_symmetry_space_group_name_H-M     'P -1'
_symmetry_space_group_name_Hall     '-P 1'
loop_
    _symmetry_equiv_pos_as_xyz
    'x, y, z'
    '-x, -y, -z'
_cell_length_a     10.7666(4)
_cell_length_b     11.3289(4)
_cell_length_c     12.4741(4)
_cell_angle_alpha     82.2700(10)
_cell_angle_beta     73.0660(10)
_cell_angle_gamma     68.1780(10)
_cell_volume     1350.65(8)
_cell_formula_units_Z     2
_cell_measurement_reflns_used     ?
_cell_measurement_theta_min     ?
_cell_measurement_theta_max     ?
_cell_measurement_temperature     294(2)
_exptl_crystal_description     block
_exptl_crystal_colour     white
_exptl_crystal_size_max     0.24
_exptl_crystal_size_mid     0.20
_exptl_crystal_size_min     0.18
_exptl_crystal_density_diffrn     1.782
_exptl_crystal_density_meas     ?
_exptl_crystal_density_method     'not measured'
_exptl_crystal_F_000     722
_exptl_absorpt_coefficient_mu     2.539
_exptl_absorpt_correction_type     multi-scan
_exptl_absorpt_process_details     '(SADABS; Bruker, 2007)'
_exptl_absorpt_correction_T_min     0.5810
_exptl_absorpt_correction_T_max     0.6579
_exptl_special_details
;
;
_diffrn_ambient_temperature     294(2)
_diffrn_radiation_type     MoK\a
_diffrn_radiation_wavelength     0.71073
_diffrn_radiation_source     'fine-focus sealed tube'
_diffrn_radiation_monochromator     graphite
_diffrn_measurement_device_type     'Bruker APEXII area-detector'
_diffrn_measurement_method     \w
_diffrn_detector_area_resol_mean     ?
_diffrn_reflns_number     6854
_diffrn_reflns_av_R_equivalents     0.0138
_diffrn_reflns_av_sigmaI/netI     0.0279
_diffrn_reflns_theta_min     1.94
_diffrn_reflns_theta_max     25.00
_diffrn_reflns_theta_full     25.00
_diffrn_measured_fraction_theta_max     0.987
_diffrn_measured_fraction_theta_full     0.987
_diffrn_reflns_limit_h_min     -12
_diffrn_reflns_limit_h_max     12
_diffrn_reflns_limit_k_min     -10
_diffrn_reflns_limit_k_max     13
_diffrn_reflns_limit_l_min     -14
_diffrn_reflns_limit_l_max     14
_refine_special_details
;
Refinement of <i>F</i>^2^ against ALL reflections. The weighted <i>R</i>-factor
<i>wR</i> and goodness of fit <i>S</i> are based on <i>F</i>^2^, conventional
<i>R</i>-factors <i>R</i> are based on <i>F</i>, with <i>F</i> set to zero for
negative <i>F</i>^2^. The threshold expression of <i>F</i>^2^ >
\s(<i>F</i>^2^) is used only for calculating <i>R</i>-factors(gt) <i>etc</i>.
and is not relevant to the choice of reflections for refinement.
<i>R</i>-factors based on <i>F</i>^2^ are statistically about twice as large
as those based on <i>F</i>, and <i>R</i>- factors based on ALL data will be
even larger.
;
_reflns_number_total     4691
_reflns_number_gt     4301
_reflns_threshold_expression     I>2\s(I)
_refine_ls_structure_factor_coef     Fsqd
_refine_ls_matrix_type     full
_refine_ls_R_factor_all     0.0255
_refine_ls_R_factor_gt     0.0222
_refine_ls_wR_factor_gt     0.0505
_refine_ls_wR_factor_ref     0.0524
_refine_ls_goodness_of_fit_ref     1.041
_refine_ls_restrained_S_all     1.041
_refine_ls_number_reflns     4691
_refine_ls_number_parameters     415
_refine_ls_number_restraints     0
_refine_ls_hydrogen_treatment     mixed
_refine_ls_weighting_scheme     calc
_refine_ls_weighting_details
         'calc w=1/[\s^2^(Fo^2^)+(0.0247P)^2^+0.6501P] where P=(Fo^2^+2Fc^2^)/3'
_atom_sites_solution_hydrogens     geom
_atom_sites_solution_primary     direct
_atom_sites_solution_secondary     difmap
_refine_ls_shift/su_max     0.002
_refine_ls_shift/su_mean     0.000
_refine_diff_density_max     0.484
_refine_diff_density_min     -0.606
_refine_ls_extinction_method     none
_refine_ls_extinction_coef     ?
loop_
    _atom_type_symbol
    _atom_type_description
    _atom_type_scat_dispersion_real
    _atom_type_scat_dispersion_imag
    _atom_type_scat_source
    'C' 'C' 0.0033 0.0016
                         'International Tables Vol C Tables 4.2.6.8 and 6.1.1.4'
    'H' 'H' 0.0000 0.0000
                         'International Tables Vol C Tables 4.2.6.8 and 6.1.1.4'
    'O' 'O' 0.0106 0.0060
                         'International Tables Vol C Tables 4.2.6.8 and 6.1.1.4'
    'Gd' 'Gd' -0.1653 3.9035
                         'International Tables Vol C Tables 4.2.6.8 and 6.1.1.4'
_computing_data_collection     'SMART (Bruker, 2007)'
_computing_cell_refinement     'SAINT (Bruker, 2007)'
_computing_data_reduction     'SAINT (Bruker, 2007)'
_computing_structure_solution     'SHELXS97 (Sheldrick, 2008)'
_computing_structure_refinement     'SHELXL97 (Sheldrick, 2008)'
_computing_molecular_graphics     'SHELXTL (Sheldrick, 2008)'
_computing_publication_material
                         'SHELXTL (Sheldrick, 2008) and publCIF (Westrip, 2010)'
loop_
    _atom_site_type_symbol
    _atom_site_label
    _atom_site_fract_x
    _atom_site_fract_y
    _atom_site_fract_z
    _atom_site_U_iso_or_equiv
    _atom_site_adp_type
    _atom_site_calc_flag
    _atom_site_refinement_flags
    _atom_site_occupancy
    _atom_site_symmetry_multiplicity
    _atom_site_disorder_assembly
    _atom_site_disorder_group
    C C1 0.5308(3) 1.0415(3) 0.7814(2) 0.0340(7) Uani d . 1 1 . .
    C C2 0.4935(3) 1.1804(3) 0.7630(2) 0.0332(7) Uani d . 1 1 . .
    C C3 0.5284(3) 1.2357(3) 0.6563(3) 0.0377(8) Uani d . 1 1 . .
    C C4 0.4932(4) 1.3661(3) 0.6407(3) 0.0508(9) Uani d . 1 1 . .
    H H4A 0.5164 1.4018 0.5695 0.061 Uiso calc R 1 1 . .
    C C5 0.4231(4) 1.4428(3) 0.7326(3) 0.0542(10) Uani d . 1 1 . .
    H H5A 0.4005 1.5304 0.7225 0.065 Uiso calc R 1 1 . .
    C C6 0.3861(4) 1.3924(3) 0.8387(3) 0.0477(9) Uani d . 1 1 . .
    H H6 0.3384 1.4454 0.8995 0.057 Uiso calc R 1 1 . .
    C C7 0.4203(3) 1.2626(3) 0.8539(3) 0.0365(7) Uani d . 1 1 . .
    C C8 0.7815(4) 0.7434(3) 0.4254(2) 0.0365(7) Uani d . 1 1 . .
    C C9 0.8391(3) 0.7349(3) 0.3029(3) 0.0370(7) Uani d . 1 1 . .
    C C10 0.9056(4) 0.6168(3) 0.2523(3) 0.0452(9) Uani d . 1 1 . .
    C C11 0.9649(4) 0.6091(4) 0.1376(3) 0.0570(10) Uani d . 1 1 . .
    H H11 1.0097 0.5304 0.1042 0.068 Uiso calc R 1 1 . .
    C C12 0.9566(5) 0.7183(5) 0.0745(3) 0.0635(12) Uani d . 1 1 . .
    H H12A 0.9973 0.7125 -0.0022 0.076 Uiso calc R 1 1 . .
    C C13 0.8907(4) 0.8359(4) 0.1199(3) 0.0597(11) Uani d . 1 1 . .
    H H13 0.8856 0.9089 0.0746 0.072 Uiso calc R 1 1 . .
    C C14 0.8314(4) 0.8445(3) 0.2349(3) 0.0455(9) Uani d . 1 1 . .
    C C15 0.7184(3) 0.4653(3) 0.7986(2) 0.0350(7) Uani d . 1 1 . .
    C C16 0.7694(3) 0.3260(3) 0.7872(3) 0.0332(7) Uani d . 1 1 . .
    C C17 0.8403(4) 0.2674(3) 0.6841(3) 0.0403(8) Uani d . 1 1 . .
    C C18 0.8838(4) 0.1373(3) 0.6746(3) 0.0540(10) Uani d . 1 1 . .
    H H18 0.9310 0.0998 0.6055 0.065 Uiso calc R 1 1 . .
    C C19 0.8556(4) 0.0642(4) 0.7698(4) 0.0604(11) Uani d . 1 1 . .
    H H19 0.8838 -0.0234 0.7640 0.072 Uiso calc R 1 1 . .
    C C20 0.7869(4) 0.1174(4) 0.8733(4) 0.0564(10) Uani d . 1 1 . .
    H H20 0.7691 0.0661 0.9364 0.068 Uiso calc R 1 1 . .
    C C21 0.7448(4) 0.2473(3) 0.8828(3) 0.0404(8) Uani d . 1 1 . .
    Gd Gd1 0.702869(16) 0.750791(13) 0.665777(11) 0.02894(6) Uani d . 1 1 . .
    H H13A 0.877(5) 0.730(4) 0.821(4) 0.069(15) Uiso d . 1 1 . .
    H H14A 0.971(5) 0.755(5) 0.642(4) 0.079(18) Uiso d . 1 1 . .
    H H15A 0.467(4) 0.786(4) 0.568(4) 0.062(13) Uiso d . 1 1 . .
    H H16A 0.535(4) 0.704(4) 0.867(3) 0.046(14) Uiso d . 1 1 . .
    H H17A 0.122(5) 0.744(4) 0.776(4) 0.085(17) Uiso d . 1 1 . .
    H H18A 0.228(7) 0.883(7) 0.793(6) 0.15(3) Uiso d . 1 1 . .
    H H13B 0.745(5) 0.750(4) 0.894(4) 0.087(16) Uiso d . 1 1 . .
    H H14B 0.991(5) 0.729(4) 0.543(4) 0.087(17) Uiso d . 1 1 . .
    H H15B 0.437(5) 0.772(4) 0.668(4) 0.059(16) Uiso d . 1 1 . .
    H H16B 0.494(6) 0.831(5) 0.872(5) 0.11(2) Uiso d . 1 1 . .
    H H17B 0.108(5) 0.637(5) 0.750(4) 0.081(17) Uiso d . 1 1 . .
    H H18B 0.265(5) 0.779(4) 0.868(4) 0.081(17) Uiso d . 1 1 . .
    O O1 0.3847(3) 1.2146(2) 0.95957(18) 0.0484(6) Uani d . 1 1 . .
    H H1 0.4128 1.1367 0.9584 0.073 Uiso calc R 1 1 . .
    O O2 0.4931(3) 0.9972(2) 0.87718(18) 0.0518(7) Uani d . 1 1 . .
    O O3 0.6016(2) 0.96988(19) 0.69634(16) 0.0388(5) Uani d . 1 1 . .
    O O4 0.5976(3) 1.1625(2) 0.56387(17) 0.0483(6) Uani d . 1 1 . .
    H H4 0.6186 1.0871 0.5833 0.072 Uiso calc R 1 1 . .
    O O5 0.7661(3) 0.9615(2) 0.2789(2) 0.0672(8) Uani d . 1 1 . .
    H H5 0.7339 0.9546 0.3466 0.101 Uiso calc R 1 1 . .
    O O6 0.7188(3) 0.8501(2) 0.47171(18) 0.0468(6) Uani d . 1 1 . .
    O O7 0.7986(3) 0.6422(2) 0.48681(17) 0.0439(6) Uani d . 1 1 . .
    O O8 0.9160(3) 0.5071(2) 0.3133(2) 0.0652(8) Uani d . 1 1 . .
    H H8 0.8706 0.5233 0.3783 0.098 Uiso calc R 1 1 . .
    O O9 0.8689(3) 0.3387(2) 0.58862(18) 0.0538(7) Uani d . 1 1 . .
    H H9 0.8325 0.4144 0.6029 0.081 Uiso calc R 1 1 . .
    O O10 0.7447(2) 0.53404(19) 0.71024(16) 0.0380(5) Uani d . 1 1 . .
    O O11 0.6501(3) 0.5131(2) 0.89201(18) 0.0520(7) Uani d . 1 1 . .
    O O12 0.6791(3) 0.2971(2) 0.98503(19) 0.0577(7) Uani d . 1 1 . .
    H H12 0.6592 0.3746 0.9799 0.087 Uiso calc R 1 1 . .
    O O13 0.7942(3) 0.7430(2) 0.8236(2) 0.0445(6) Uani d . 1 1 . .
    O O14 0.9283(3) 0.7671(3) 0.5988(2) 0.0478(6) Uani d . 1 1 . .
    O O15 0.4977(3) 0.7588(3) 0.6240(3) 0.0486(7) Uani d . 1 1 . .
    O O16 0.5253(3) 0.7617(3) 0.8331(2) 0.0411(6) Uani d . 1 1 . .
    O O17 0.0657(3) 0.7124(3) 0.7653(2) 0.0562(7) Uani d . 1 1 . .
    O O18 0.2460(3) 0.7987(3) 0.8066(3) 0.0568(7) Uani d . 1 1 . .
loop_
    _atom_site_aniso_label
    _atom_site_aniso_U_11
    _atom_site_aniso_U_22
    _atom_site_aniso_U_33
    _atom_site_aniso_U_12
    _atom_site_aniso_U_13
    _atom_site_aniso_U_23
    C1 0.0415(19) 0.0323(17) 0.0258(16) -0.0083(14) -0.0103(14) -0.0029(13)
    C2 0.0367(18) 0.0332(17) 0.0284(16) -0.0069(14) -0.0130(13) -0.0023(13)
    C3 0.042(2) 0.0387(18) 0.0308(17) -0.0090(15) -0.0138(14) 0.0003(14)
    C4 0.067(3) 0.041(2) 0.042(2) -0.0171(19) -0.0187(18) 0.0097(16)
    C5 0.064(3) 0.0315(19) 0.063(3) -0.0087(18) -0.022(2) 0.0003(17)
    C6 0.052(2) 0.038(2) 0.049(2) -0.0056(17) -0.0154(18) -0.0134(16)
    C7 0.042(2) 0.0345(18) 0.0318(17) -0.0081(15) -0.0135(14) -0.0057(13)
    C8 0.045(2) 0.0417(19) 0.0239(15) -0.0192(16) -0.0054(14) -0.0017(14)
    C9 0.0374(19) 0.050(2) 0.0244(15) -0.0190(16) -0.0058(13) 0.0009(14)
    C10 0.054(2) 0.056(2) 0.0294(17) -0.0244(19) -0.0073(16) -0.0090(16)
    C11 0.068(3) 0.070(3) 0.0319(19) -0.027(2) -0.0029(18) -0.0148(19)
    C12 0.065(3) 0.105(4) 0.0235(18) -0.037(3) -0.0052(18) -0.005(2)
    C13 0.063(3) 0.081(3) 0.0317(19) -0.030(2) -0.0108(18) 0.020(2)
    C14 0.052(2) 0.050(2) 0.0336(18) -0.0190(18) -0.0118(16) 0.0075(16)
    C15 0.0389(19) 0.0349(17) 0.0276(16) -0.0133(14) -0.0046(14) 0.0025(13)
    C16 0.0327(18) 0.0315(17) 0.0342(17) -0.0127(14) -0.0059(14) 0.0010(13)
    C17 0.0373(19) 0.0349(18) 0.0434(19) -0.0106(15) -0.0044(15) -0.0038(15)
    C18 0.052(2) 0.041(2) 0.059(2) -0.0087(18) -0.0056(19) -0.0128(18)
    C19 0.063(3) 0.0304(19) 0.088(3) -0.0133(19) -0.024(2) -0.002(2)
    C20 0.062(3) 0.042(2) 0.069(3) -0.0244(19) -0.026(2) 0.023(2)
    C21 0.046(2) 0.042(2) 0.0365(18) -0.0207(16) -0.0128(16) 0.0112(15)
    Gd1 0.03710(10) 0.02723(9) 0.01941(8) -0.01211(7) -0.00154(6) -0.00127(6)
    O1 0.0634(17) 0.0415(14) 0.0304(12) -0.0094(13) -0.0058(11) -0.0097(10)
    O2 0.083(2) 0.0354(13) 0.0248(12) -0.0148(13) -0.0049(12) -0.0002(10)
    O3 0.0524(15) 0.0315(12) 0.0253(11) -0.0092(10) -0.0056(10) -0.0034(9)
    O4 0.0705(18) 0.0412(14) 0.0250(11) -0.0128(13) -0.0109(11) 0.0023(10)
    O5 0.089(2) 0.0483(16) 0.0426(15) -0.0147(15) -0.0049(15) 0.0146(12)
    O6 0.0646(17) 0.0373(13) 0.0286(12) -0.0137(12) -0.0031(11) -0.0006(10)
    O7 0.0685(17) 0.0356(13) 0.0244(11) -0.0211(12) -0.0041(11) 0.0006(10)
    O8 0.104(3) 0.0460(16) 0.0382(14) -0.0290(16) -0.0009(15) -0.0107(12)
    O9 0.0708(19) 0.0442(14) 0.0305(12) -0.0174(14) 0.0089(12) -0.0068(11)
    O10 0.0517(14) 0.0314(12) 0.0242(11) -0.0150(10) -0.0007(10) 0.0020(9)
    O11 0.0757(19) 0.0404(14) 0.0274(12) -0.0186(13) 0.0032(12) -0.0027(10)
    O12 0.078(2) 0.0539(16) 0.0328(13) -0.0260(15) -0.0044(13) 0.0136(11)
    O13 0.0400(15) 0.0621(17) 0.0298(13) -0.0185(13) -0.0047(11) -0.0047(11)
    O14 0.0431(16) 0.0630(18) 0.0321(14) -0.0193(13) 0.0007(13) -0.0057(13)
    O15 0.0488(18) 0.0697(19) 0.0293(14) -0.0218(14) -0.0128(14) 0.0000(13)
    O16 0.0433(15) 0.0522(17) 0.0260(12) -0.0206(13) -0.0019(10) 0.0002(13)
    O17 0.0467(17) 0.0580(19) 0.0679(19) -0.0180(15) -0.0125(14) -0.0215(15)
    O18 0.0658(19) 0.0581(19) 0.0603(19) -0.0311(15) -0.0308(15) 0.0126(15)
_geom_special_details
;
All e.s.d.'s (except the e.s.d. in the dihedral angle between two l.s. planes)
are estimated using the full covariance matrix. The cell e.s.d.'s are taken
into account individually in the estimation of e.s.d.'s in distances, angles
and torsion angles; correlations between e.s.d.'s in cell parameters are only
used when they are defined by crystal symmetry. An approximate (isotropic)
treatment of cell e.s.d.'s is used for estimating e.s.d.'s involving l.s.
planes.
;
loop_
    _geom_bond_atom_site_label_1
    _geom_bond_atom_site_label_2
    _geom_bond_site_symmetry_2
    _geom_bond_distance
    _geom_bond_publ_flag
    C1 O2 . 1.245(4) ?
    C1 O3 . 1.290(3) ?
    C1 C2 . 1.475(4) ?
    C2 C3 . 1.402(4) ?
    C2 C7 . 1.412(4) ?
    C3 O4 . 1.367(4) ?
    C3 C4 . 1.383(4) ?
    C4 C5 . 1.384(5) ?
    C4 H4A . 0.9300 ?
    C5 C6 . 1.377(5) ?
    C5 H5A . 0.9300 ?
    C6 C7 . 1.377(4) ?
    C6 H6 . 0.9300 ?
    C7 O1 . 1.360(4) ?
    C8 O6 . 1.267(4) ?
    C8 O7 . 1.275(4) ?
    C8 C9 . 1.474(4) ?
    C9 C14 . 1.396(5) ?
    C9 C10 . 1.398(5) ?
    C10 O8 . 1.351(4) ?
    C10 C11 . 1.386(5) ?
    C11 C12 . 1.362(6) ?
    C11 H11 . 0.9300 ?
    C12 C13 . 1.365(6) ?
    C12 H12A . 0.9300 ?
    C13 C14 . 1.390(5) ?
    C13 H13 . 0.9300 ?
    C14 O5 . 1.353(4) ?
    C15 O11 . 1.251(4) ?
    C15 O10 . 1.286(3) ?
    C15 C16 . 1.478(4) ?
    C16 C17 . 1.399(4) ?
    C16 C21 . 1.411(4) ?
    C17 O9 . 1.370(4) ?
    C17 C18 . 1.381(5) ?
    C18 C19 . 1.378(5) ?
    C18 H18 . 0.9300 ?
    C19 C20 . 1.378(6) ?
    C19 H19 . 0.9300 ?
    C20 C21 . 1.380(5) ?
    C20 H20 . 0.9300 ?
    C21 O12 . 1.348(4) ?
    Gd1 O3 . 2.344(2) ?
    Gd1 O10 . 2.345(2) ?
    Gd1 O16 . 2.366(2) ?
    Gd1 O15 . 2.380(3) ?
    Gd1 O14 . 2.394(3) ?
    Gd1 O13 . 2.422(2) ?
    Gd1 O7 . 2.453(2) ?
    Gd1 O6 . 2.515(2) ?
    O1 H1 . 0.8200 ?
    O4 H4 . 0.8200 ?
    O5 H5 . 0.8200 ?
    O8 H8 . 0.8200 ?
    O9 H9 . 0.8200 ?
    O12 H12 . 0.8200 ?
    O13 H13A . 0.84(5) ?
    O13 H13B . 0.88(5) ?
    O14 H14A . 0.77(5) ?
    O14 H14B . 0.84(5) ?
    O15 H15A . 0.83(5) ?
    O15 H15B . 0.70(4) ?
    O16 H16A . 0.72(4) ?
    O16 H16B . 0.88(6) ?
    O17 H17A . 0.86(5) ?
    O17 H17B . 0.82(5) ?
    O18 H18A . 0.91(7) ?
    O18 H18B . 0.83(5) ?
loop_
    _geom_angle_atom_site_label_1
    _geom_angle_atom_site_label_2
    _geom_angle_atom_site_label_3
    _geom_angle_site_symmetry_1
    _geom_angle_site_symmetry_3
    _geom_angle
    _geom_angle_publ_flag
    O2 C1 O3 . . 122.3(3) ?
    O2 C1 C2 . . 119.6(3) ?
    O3 C1 C2 . . 118.1(3) ?
    C3 C2 C7 . . 117.6(3) ?
    C3 C2 C1 . . 122.1(3) ?
    C7 C2 C1 . . 120.4(3) ?
    O4 C3 C4 . . 117.8(3) ?
    O4 C3 C2 . . 121.0(3) ?
    C4 C3 C2 . . 121.2(3) ?
    C3 C4 C5 . . 119.1(3) ?
    C3 C4 H4A . . 120.4 ?
    C5 C4 H4A . . 120.4 ?
    C6 C5 C4 . . 121.5(3) ?
    C6 C5 H5A . . 119.2 ?
    C4 C5 H5A . . 119.2 ?
    C5 C6 C7 . . 119.3(3) ?
    C5 C6 H6 . . 120.4 ?
    C7 C6 H6 . . 120.4 ?
    O1 C7 C6 . . 118.4(3) ?
    O1 C7 C2 . . 120.3(3) ?
    C6 C7 C2 . . 121.3(3) ?
    O6 C8 O7 . . 118.9(3) ?
    O6 C8 C9 . . 121.2(3) ?
    O7 C8 C9 . . 119.8(3) ?
    C14 C9 C10 . . 118.4(3) ?
    C14 C9 C8 . . 120.8(3) ?
    C10 C9 C8 . . 120.8(3) ?
    O8 C10 C11 . . 118.1(3) ?
    O8 C10 C9 . . 121.4(3) ?
    C11 C10 C9 . . 120.5(3) ?
    C12 C11 C10 . . 119.2(4) ?
    C12 C11 H11 . . 120.4 ?
    C10 C11 H11 . . 120.4 ?
    C11 C12 C13 . . 122.4(3) ?
    C11 C12 H12A . . 118.8 ?
    C13 C12 H12A . . 118.8 ?
    C12 C13 C14 . . 118.8(4) ?
    C12 C13 H13 . . 120.6 ?
    C14 C13 H13 . . 120.6 ?
    O5 C14 C13 . . 118.3(3) ?
    O5 C14 C9 . . 121.0(3) ?
    C13 C14 C9 . . 120.6(4) ?
    O11 C15 O10 . . 122.0(3) ?
    O11 C15 C16 . . 120.0(3) ?
    O10 C15 C16 . . 118.0(3) ?
    C17 C16 C21 . . 117.8(3) ?
    C17 C16 C15 . . 122.6(3) ?
    C21 C16 C15 . . 119.6(3) ?
    O9 C17 C18 . . 117.8(3) ?
    O9 C17 C16 . . 120.4(3) ?
    C18 C17 C16 . . 121.8(3) ?
    C19 C18 C17 . . 118.6(4) ?
    C19 C18 H18 . . 120.7 ?
    C17 C18 H18 . . 120.7 ?
    C18 C19 C20 . . 121.8(3) ?
    C18 C19 H19 . . 119.1 ?
    C20 C19 H19 . . 119.1 ?
    C19 C20 C21 . . 119.5(3) ?
    C19 C20 H20 . . 120.2 ?
    C21 C20 H20 . . 120.2 ?
    O12 C21 C20 . . 118.5(3) ?
    O12 C21 C16 . . 120.9(3) ?
    C20 C21 C16 . . 120.6(3) ?
    O3 Gd1 O10 . . 156.25(7) ?
    O3 Gd1 O16 . . 77.50(10) ?
    O10 Gd1 O16 . . 79.15(10) ?
    O3 Gd1 O15 . . 88.85(9) ?
    O10 Gd1 O15 . . 87.16(9) ?
    O16 Gd1 O15 . . 69.80(10) ?
    O3 Gd1 O14 . . 90.77(9) ?
    O10 Gd1 O14 . . 104.82(9) ?
    O16 Gd1 O14 . . 141.00(10) ?
    O15 Gd1 O14 . . 147.97(11) ?
    O3 Gd1 O13 . . 84.56(8) ?
    O10 Gd1 O13 . . 83.92(8) ?
    O16 Gd1 O13 . . 71.30(9) ?
    O15 Gd1 O13 . . 141.05(10) ?
    O14 Gd1 O13 . . 70.64(10) ?
    O3 Gd1 O7 . . 128.31(7) ?
    O10 Gd1 O7 . . 73.64(7) ?
    O16 Gd1 O7 . . 138.91(9) ?
    O15 Gd1 O7 . . 78.57(10) ?
    O14 Gd1 O7 . . 76.67(9) ?
    O13 Gd1 O7 . . 133.70(9) ?
    O3 Gd1 O6 . . 76.04(7) ?
    O10 Gd1 O6 . . 125.25(7) ?
    O16 Gd1 O6 . . 136.37(9) ?
    O15 Gd1 O6 . . 75.59(10) ?
    O14 Gd1 O6 . . 73.26(9) ?
    O13 Gd1 O6 . . 138.47(9) ?
    O7 Gd1 O6 . . 52.28(7) ?
    C7 O1 H1 . . 109.5 ?
    C1 O3 Gd1 . . 136.40(19) ?
    C3 O4 H4 . . 109.5 ?
    C14 O5 H5 . . 109.5 ?
    C8 O6 Gd1 . . 92.90(18) ?
    C8 O7 Gd1 . . 95.61(18) ?
    C10 O8 H8 . . 109.5 ?
    C17 O9 H9 . . 109.5 ?
    C15 O10 Gd1 . . 136.89(19) ?
    C21 O12 H12 . . 109.5 ?
    Gd1 O13 H13A . . 126(3) ?
    Gd1 O13 H13B . . 124(3) ?
    H13A O13 H13B . . 110(4) ?
    Gd1 O14 H14A . . 118(4) ?
    Gd1 O14 H14B . . 126(3) ?
    H14A O14 H14B . . 100(5) ?
    Gd1 O15 H15A . . 132(3) ?
    Gd1 O15 H15B . . 118(4) ?
    H15A O15 H15B . . 102(5) ?
    Gd1 O16 H16A . . 115(3) ?
    Gd1 O16 H16B . . 117(4) ?
    H16A O16 H16B . . 114(5) ?
    H17A O17 H17B . . 109(5) ?
    H18A O18 H18B . . 109(5) ?
loop_
    _geom_torsion_atom_site_label_1
    _geom_torsion_atom_site_label_2
    _geom_torsion_atom_site_label_3
    _geom_torsion_atom_site_label_4
    _geom_torsion_site_symmetry_1
    _geom_torsion_site_symmetry_2
    _geom_torsion_site_symmetry_3
    _geom_torsion_site_symmetry_4
    _geom_torsion
    _geom_torsion_publ_flag
    O2 C1 C2 C3 . . . . -177.4(3) ?
    O3 C1 C2 C3 . . . . 2.3(5) ?
    O2 C1 C2 C7 . . . . 2.5(5) ?
    O3 C1 C2 C7 . . . . -177.8(3) ?
    C7 C2 C3 O4 . . . . -179.1(3) ?
    C1 C2 C3 O4 . . . . 0.8(5) ?
    C7 C2 C3 C4 . . . . 0.5(5) ?
    C1 C2 C3 C4 . . . . -179.6(3) ?
    O4 C3 C4 C5 . . . . -180.0(3) ?
    C2 C3 C4 C5 . . . . 0.4(5) ?
    C3 C4 C5 C6 . . . . -0.9(6) ?
    C4 C5 C6 C7 . . . . 0.4(6) ?
    C5 C6 C7 O1 . . . . 179.0(3) ?
    C5 C6 C7 C2 . . . . 0.5(5) ?
    C3 C2 C7 O1 . . . . -179.4(3) ?
    C1 C2 C7 O1 . . . . 0.7(5) ?
    C3 C2 C7 C6 . . . . -0.9(5) ?
    C1 C2 C7 C6 . . . . 179.2(3) ?
    O6 C8 C9 C14 . . . . 2.9(5) ?
    O7 C8 C9 C14 . . . . -174.8(3) ?
    O6 C8 C9 C10 . . . . -178.7(3) ?
    O7 C8 C9 C10 . . . . 3.7(5) ?
    C14 C9 C10 O8 . . . . -179.8(3) ?
    C8 C9 C10 O8 . . . . 1.8(5) ?
    C14 C9 C10 C11 . . . . 1.3(5) ?
    C8 C9 C10 C11 . . . . -177.1(3) ?
    O8 C10 C11 C12 . . . . -179.5(4) ?
    C9 C10 C11 C12 . . . . -0.5(6) ?
    C10 C11 C12 C13 . . . . -0.6(6) ?
    C11 C12 C13 C14 . . . . 0.9(7) ?
    C12 C13 C14 O5 . . . . -179.9(4) ?
    C12 C13 C14 C9 . . . . 0.0(6) ?
    C10 C9 C14 O5 . . . . 178.8(3) ?
    C8 C9 C14 O5 . . . . -2.8(5) ?
    C10 C9 C14 C13 . . . . -1.1(5) ?
    C8 C9 C14 C13 . . . . 177.4(3) ?
    O11 C15 C16 C17 . . . . 176.8(3) ?
    O10 C15 C16 C17 . . . . -2.2(5) ?
    O11 C15 C16 C21 . . . . -2.3(5) ?
    O10 C15 C16 C21 . . . . 178.8(3) ?
    C21 C16 C17 O9 . . . . -179.1(3) ?
    C15 C16 C17 O9 . . . . 1.8(5) ?
    C21 C16 C17 C18 . . . . 0.9(5) ?
    C15 C16 C17 C18 . . . . -178.2(3) ?
    O9 C17 C18 C19 . . . . -179.9(4) ?
    C16 C17 C18 C19 . . . . 0.1(6) ?
    C17 C18 C19 C20 . . . . -0.6(6) ?
    C18 C19 C20 C21 . . . . 0.0(6) ?
    C19 C20 C21 O12 . . . . -179.3(4) ?
    C19 C20 C21 C16 . . . . 1.1(6) ?
    C17 C16 C21 O12 . . . . 178.9(3) ?
    C15 C16 C21 O12 . . . . -2.1(5) ?
    C17 C16 C21 C20 . . . . -1.5(5) ?
    C15 C16 C21 C20 . . . . 177.6(3) ?
    O2 C1 O3 Gd1 . . . . -4.0(5) ?
    C2 C1 O3 Gd1 . . . . 176.3(2) ?
    O10 Gd1 O3 C1 . . . . 13.5(4) ?
    O16 Gd1 O3 C1 . . . . 24.3(3) ?
    O15 Gd1 O3 C1 . . . . 93.8(3) ?
    O14 Gd1 O3 C1 . . . . -118.2(3) ?
    O13 Gd1 O3 C1 . . . . -47.8(3) ?
    O7 Gd1 O3 C1 . . . . 168.2(3) ?
    O6 Gd1 O3 C1 . . . . 169.2(3) ?
    O7 C8 O6 Gd1 . . . . 5.2(3) ?
    C9 C8 O6 Gd1 . . . . -172.5(3) ?
    O3 Gd1 O6 C8 . . . . 178.0(2) ?
    O10 Gd1 O6 C8 . . . . -13.7(2) ?
    O16 Gd1 O6 C8 . . . . -127.7(2) ?
    O15 Gd1 O6 C8 . . . . -89.5(2) ?
    O14 Gd1 O6 C8 . . . . 82.9(2) ?
    O13 Gd1 O6 C8 . . . . 113.4(2) ?
    O7 Gd1 O6 C8 . . . . -2.98(18) ?
    O6 C8 O7 Gd1 . . . . -5.3(3) ?
    C9 C8 O7 Gd1 . . . . 172.4(3) ?
    O3 Gd1 O7 C8 . . . . 4.2(2) ?
    O10 Gd1 O7 C8 . . . . 173.9(2) ?
    O16 Gd1 O7 C8 . . . . 123.3(2) ?
    O15 Gd1 O7 C8 . . . . 83.5(2) ?
    O14 Gd1 O7 C8 . . . . -76.0(2) ?
    O13 Gd1 O7 C8 . . . . -121.8(2) ?
    O6 Gd1 O7 C8 . . . . 2.98(19) ?
    O11 C15 O10 Gd1 . . . . 2.3(5) ?
    C16 C15 O10 Gd1 . . . . -178.7(2) ?
    O3 Gd1 O10 C15 . . . . -12.1(4) ?
    O16 Gd1 O10 C15 . . . . -22.7(3) ?
    O15 Gd1 O10 C15 . . . . -92.7(3) ?
    O14 Gd1 O10 C15 . . . . 117.4(3) ?
    O13 Gd1 O10 C15 . . . . 49.3(3) ?
    O7 Gd1 O10 C15 . . . . -171.6(3) ?
    O6 Gd1 O10 C15 . . . . -162.8(3) ?
loop_
    _geom_hbond_atom_site_label_D
    _geom_hbond_atom_site_label_H
    _geom_hbond_atom_site_label_A
    _geom_hbond_site_symmetry_A
    _geom_hbond_distance_DH
    _geom_hbond_distance_HA
    _geom_hbond_distance_DA
    _geom_hbond_angle_DHA
    O13 H13A O17 1_655 0.84(5) 1.88(5) 2.697(5) 161(4)
    O14 H14A O17 1_655 0.77(5) 1.99(7) 2.766(5) 172(4)
    O15 H15A O4 2_676 0.83(5) 1.90(8) 2.739(5) 176(5)
    O16 H16A O11 . 0.72(4) 2.09(5) 2.735(5) 151(2)
    O16 H16A O12 2_667 0.72(4) 2.50(5) 2.865(5) 113(7)
    O17 H17A O18 . 0.86(5) 1.81(5) 2.668(5) 175(5)
    O18 H18A O5 2_676 0.91(7) 1.88(5) 2.752(5) 161(4)
    O13 H13B O1 2_677 0.88(5) 1.94(5) 2.808(5) 172(5)
    O14 H14B O9 2_766 0.84(5) 1.90(5) 2.739(5) 174(5)
    O15 H15B O18 . 0.70(4) 2.22(5) 2.917(5) 176(6)
    O16 H16B O2 . 0.88(6) 1.89(5) 2.672(5) 147(5)
    O17 H17B O8 2_666 0.82(5) 2.03(5) 2.713(5) 140(5)
    O18 H18B O12 2_667 0.83(5) 2.08(5) 2.898(5) 172(3)
    O1 H1 O2 . 0.82 1.78 2.515(5) 148
    O4 H4 O3 . 0.82 1.82 2.549(5) 147
    O5 H5 O6 . 0.82 1.83 2.566(5) 148
    O8 H8 O7 . 0.82 1.83 2.546(5) 145
    O9 H9 O10 . 0.82 1.82 2.551(5) 147
    O12 H12 O11 . 0.82 1.78 2.512(5) 148
data_global
_journal_date_recd_electronic     2011-03-30
_journal_date_accepted     2011-04-28
_journal_name_full     'Acta Crystallographica, Section E'
_journal_year     2011
_journal_volume     67
_journal_issue      6
_journal_page_first     m698
_journal_page_last     m698
_journal_paper_category     QM
_journal_coeditor_code     CV5069
_publ_contact_author_name     'Wang Juangang'
_publ_contact_author_address
;
College of chemistry and Material Science
Huaibei Normal University
Xiangshan Huaibei 235000
People's Republic of China
;
_publ_contact_author_email     '363019204@qq.com'
_publ_contact_author_fax     '86-0561-3802235'
_publ_contact_author_phone     '86-15155521264'
_publ_section_title
;\
Tetraaquabis(2,6-dihydroxybenzoato-\k<i>O</i>^1^)(2,6-dihydroxybenzoato-\
\k^2^<i>O</i>^1^,<i>O</i>^1'^)gadolinium(III) dihydrate
;
loop_
    _publ_author_name
    _publ_author_footnote
    _publ_author_address
    'Juangang Wang' .
;
College of Chemistry and Material Science
Huaibei Normal University
Xiangshan
Huaibei 235000
People's Republic of China
;
    'Jun Zhang' .
;
College of Chemistry and Material Science
Huaibei Normal University
Xiangshan
Huaibei 235000
People's Republic of China
;
    'Tiedan Chen' .
;
College of Chemistry and Material Science
Huaibei Normal University
Xiangshan
Huaibei 235000
People's Republic of China
;
