# Supplementary material for: Tetra­aqua­bis­(2,6-dihy­droxy­benzoato-κO 1)(2,6-dihy­droxy­benzoato-κ2 O 1,O 1′)gadolinium(III) dihydrate
Source: Acta Crystallogr Sect E Struct Rep Online. 2011 May 7;67(Pt 6):m698. doi: 10.1107/S1600536811016163 (PMC3120440; doi:10.1107/S1600536811016163)
Supplement: Supplementary file 2 [file e-67-0m698-Isup2.hkl]

# 
# h,k,l, Fc-squared, Fo-squared, sigma(Fo-squared) and status flag 
# 
data_I
_shelx_title ' p-1 in P-1' 
_shelx_refln_list_code          4 
_shelx_F_calc_maximum      358.68 
_exptl_crystal_F_000       722.00 
_reflns_d_resolution_high  0.8410 
 
loop_ 
 _symmetry_equiv_pos_as_xyz 
 'x, y, z' 
 '-x, -y, -z' 
 
_cell_length_a    10.7666 
_cell_length_b    11.3289 
_cell_length_c    12.4741 
_cell_angle_alpha  82.270 
_cell_angle_beta   73.066 
_cell_angle_gamma  68.178 
 
_shelx_F_squared_multiplier     1.000 
 
loop_ 
 _refln_index_h 
 _refln_index_k 
 _refln_index_l 
 _refln_F_squared_calc 
 _refln_F_squared_meas 
 _refln_F_squared_sigma 
 _refln_observed_status 
   1   0   0     4794.54     4626.53     58.70 o 
   2   0   0     8410.06     8248.81    104.41 o 
   3   0   0       34.75       40.89     12.90 o 
   4   0   0     3795.14     3865.12     68.14 o 
   5   0   0     8483.73     8333.31    131.42 o 
   6   0   0        3.44       -2.99      7.38 o 
   7   0   0      841.68      818.06     40.38 o 
   8   0   0      420.80      390.71     32.53 o 
   9   0   0      867.30      914.05     51.32 o 
  10   0   0     1206.33     1141.93     61.13 o 
  11   0   0       71.37       60.66     25.24 o 
 -11   1   0      635.48      732.81     55.15 o 
 -10   1   0       34.43       27.29     18.79 o 
  -9   1   0     1717.03     1931.11     75.34 o 
  -8   1   0     1309.38     1321.77     57.58 o 
  -7   1   0     1100.18     1100.90     47.39 o 
  -6   1   0     1831.23     1552.37     51.32 o 
  -5   1   0      267.80      258.63     20.28 o 
  -4   1   0     5735.51     5618.91     93.56 o 
  -3   1   0     6178.21     6211.57     66.34 o 
  -2   1   0     2528.96     2607.84     44.21 o 
  -1   1   0     8515.60     8341.25     99.27 o 
   0   1   0       72.19       40.85      4.77 o 
   1   1   0    30114.39    25387.39    637.94 o 
   2   1   0     4669.77     4831.41     48.93 o 
   3   1   0       61.26       83.66      8.69 o 
   4   1   0     3746.10     3677.73     50.26 o 
   5   1   0      143.17      165.35     16.17 o 
   6   1   0     2810.23     2881.05     71.22 o 
   7   1   0     1184.61     1217.46     48.14 o 
   8   1   0      859.34      849.65     44.68 o 
   9   1   0     1843.43     1859.32     71.41 o 
  10   1   0      180.68      192.46     30.38 o 
  11   1   0     1167.77     1192.88     67.11 o 
 -10   2   0      830.18      835.82     55.33 o 
  -9   2   0      333.08      368.09     36.55 o 
  -8   2   0     1322.53     1367.76     59.73 o 
  -7   2   0     1019.09     1045.75     47.86 o 
  -6   2   0      828.01      865.63     39.63 o 
  -5   2   0     3774.15     3603.02     77.21 o 
  -4   2   0      618.72      605.04     26.27 o 
  -3   2   0     2698.95     2668.97     52.16 o 
  -2   2   0     5896.46     5830.21     65.52 o 
  -1   2   0      123.56      102.33      5.80 o 
   0   2   0    46918.81    43352.29    464.08 o 
   1   2   0      555.22      568.69      7.07 o 
   2   2   0     6232.25     6468.04    117.29 o 
   3   2   0      398.12      382.33     10.47 o 
   4   2   0     6888.54     6706.19     77.03 o 
   5   2   0     9570.24     9428.13    142.36 o 
   6   2   0       23.92       25.61      9.35 o 
   7   2   0     1716.73     1793.99     59.07 o 
   8   2   0     1473.63     1563.30     59.35 o 
   9   2   0      646.79      626.07     42.62 o 
  10   2   0     1006.00     1023.32     57.86 o 
  11   2   0      110.55      107.68     26.17 o 
  -9   3   0     1061.23     1163.34     61.32 o 
  -8   3   0      663.46      639.34     43.18 o 
  -7   3   0     1153.64     1264.66     53.84 o 
  -6   3   0     3671.65     3684.90     87.49 o 
  -5   3   0       74.11       88.70     14.49 o 
  -4   3   0     2572.06     2568.35     50.33 o 
  -3   3   0      439.08      453.52     15.12 o 
  -2   3   0     2647.80     2674.92     35.44 o 
  -1   3   0     5420.64     5394.82     70.80 o 
   0   3   0      195.18      181.61     11.31 o 
   1   3   0    11619.39    10961.60     92.87 o 
   2   3   0      233.86      222.34      6.75 o 
   3   3   0     5811.65     5992.62     45.45 o 
   4   3   0     4868.49     4703.77     41.33 o 
   5   3   0      160.60      188.73     12.48 o 
   6   3   0     2547.63     2524.65     47.42 o 
   7   3   0     1080.49     1082.21     45.15 o 
   8   3   0      643.85      591.20     36.64 o 
   9   3   0     1476.52     1496.10     63.65 o 
  10   3   0       50.12       36.45     17.76 o 
  11   3   0      816.74      801.33     54.77 o 
  12   3   0      154.38      202.36     36.83 o 
  -9   4   0      380.41      428.94     47.02 o 
  -8   4   0      531.17      609.43     46.64 o 
  -7   4   0      641.35      660.37     43.56 o 
  -6   4   0      260.50      301.96     19.52 o 
  -5   4   0     3250.71     3249.63     56.16 o 
  -4   4   0     1036.17     1121.13     65.66 o 
  -3   4   0     1332.46     1345.33     68.42 o 
  -2   4   0     4254.48     4486.29     52.25 o 
  -1   4   0     7093.18     7357.70     68.86 o 
   0   4   0    32635.74    32390.67    365.10 o 
   1   4   0     1310.80     1337.38     33.65 o 
   2   4   0     2349.25     2292.99     32.11 o 
   3   4   0     8692.21     8572.73     69.13 o 
   4   4   0     7874.58     7932.96     69.10 o 
   5   4   0    10361.93     9765.49     84.78 o 
   6   4   0        1.51        3.39      5.84 o 
   7   4   0     1984.71     2032.41     63.56 o 
   8   4   0     1799.22     1742.39     62.44 o 
   9   4   0      705.64      733.93     45.05 o 
  10   4   0      706.08      766.09     49.45 o 
  11   4   0       37.48        5.61     15.14 o 
  12   4   0      439.52      497.45     50.01 o 
  -9   5   0      872.74      934.15     65.34 o 
  -8   5   0      622.23      633.92     51.04 o 
  -7   5   0       16.47       38.23     16.73 o 
  -6   5   0      906.79      975.46     50.85 o 
  -5   5   0       76.82       81.88     17.67 o 
  -4   5   0     2895.57     2877.78     75.43 o 
  -3   5   0     1564.20     1609.46     31.41 o 
  -2   5   0      642.89      570.06     37.95 o 
  -1   5   0     3630.67     3600.31     71.88 o 
   0   5   0       79.48      103.75     12.53 o 
   1   5   0    26358.04    27435.59    320.14 o 
   2   5   0     9683.31    10184.71     78.87 o 
   3   5   0      239.85      230.30      8.86 o 
   4   5   0     1821.67     1727.31     49.14 o 
   5   5   0      245.80      272.41     12.01 o 
   6   5   0     1778.24     1699.38     39.82 o 
   7   5   0      304.09      274.97     17.74 o 
   8   5   0      286.19      307.75     20.74 o 
   9   5   0     1190.63     1150.07     55.62 o 
  10   5   0       15.04       23.37     16.17 o 
  11   5   0      814.84      902.46     56.36 o 
  12   5   0      203.18      234.43     37.67 o 
  -8   6   0      538.98      642.43     53.28 o 
  -7   6   0      978.73     1082.58     60.01 o 
  -6   6   0        1.05        5.51     12.06 o 
  -5   6   0     1273.39     1335.14     57.58 o 
  -4   6   0      287.46      261.91     25.33 o 
  -3   6   0      929.90      974.90     42.53 o 
  -2   6   0     2224.62     2345.28     63.00 o 
  -1   6   0     1070.76     1086.97     39.35 o 
   0   6   0     5220.99     5119.78     92.63 o 
   1   6   0       25.40       33.93      9.81 o 
   2   6   0     3251.74     3184.13     43.56 o 
   3   6   0     4725.13     4889.07     48.86 o 
   4   6   0     2915.58     2938.12     36.88 o 
   5   6   0     3980.63     3864.95     54.63 o 
   6   6   0     1050.65     1045.91     23.71 o 
   7   6   0     2042.39     2068.86     69.73 o 
   8   6   0     2207.97     2115.84     68.75 o 
   9   6   0     1194.12     1085.57     56.78 o 
  10   6   0      861.47      822.17     50.66 o 
  11   6   0       10.16       15.70     17.39 o 
  12   6   0      636.75      639.15     53.56 o 
  -7   7   0      109.52      153.11     30.28 o 
  -6   7   0      888.30      935.18     53.75 o 
  -5   7   0        3.57       15.98     14.11 o 
  -4   7   0     1916.42     1974.95     69.08 o 
  -3   7   0      736.52      722.81     39.54 o 
  -2   7   0      938.68      930.88     41.87 o 
  -1   7   0     4036.41     3816.70     85.15 o 
   0   7   0       19.92       14.02      8.60 o 
   1   7   0     5280.16     5125.01     96.93 o 
   2   7   0     1143.23     1225.87     42.34 o 
   3   7   0      820.42      830.09     18.18 o 
   4   7   0     3733.52     3653.30     43.85 o 
   5   7   0      261.40      287.14     12.76 o 
   6   7   0     3073.10     2939.99     53.90 o 
   7   7   0     2101.97     2072.17     46.77 o 
   8   7   0      423.17      429.60     29.30 o 
   9   7   0     1827.09     1687.01     47.95 o 
  10   7   0       22.41       18.37     11.17 o 
  11   7   0      972.42     1054.35     61.69 o 
  12   7   0      137.81      104.41     30.28 o 
  -6   8   0       62.76       75.80     24.21 o 
  -5   8   0     1156.34     1191.19     60.20 o 
  -4   8   0      164.16      162.36     25.70 o 
  -3   8   0      441.41      443.80     33.56 o 
  -2   8   0     1044.09     1000.51     46.27 o 
  -1   8   0      144.38      121.89     18.79 o 
   0   8   0     7536.13     7351.86    132.07 o 
   1   8   0      603.24      596.06     31.97 o 
   2   8   0     2788.61     2717.95     70.20 o 
   3   8   0     1987.25     2066.61     42.13 o 
   4   8   0     1546.60     1589.63     36.86 o 
   5   8   0     4434.71     4563.46     54.63 o 
   6   8   0      332.46      331.09     18.88 o 
   7   8   0     1322.12     1349.78     49.82 o 
   8   8   0     1633.94     1528.89     45.05 o 
   9   8   0      562.08      581.70     29.12 o 
  10   8   0     1124.87     1163.48     42.50 o 
  11   8   0        9.16        5.95     11.23 o 
  -5   9   0        7.61        0.75     14.11 o 
  -4   9   0     1386.38     1312.89     62.81 o 
  -3   9   0      913.36      885.73     48.79 o 
  -2   9   0      667.23      637.94     39.63 o 
  -1   9   0     3164.22     3102.21     85.34 o 
   0   9   0       65.48       55.99     15.98 o 
   1   9   0     7262.86     6821.88    129.08 o 
   2   9   0      762.35      775.62     39.26 o 
   3   9   0     1592.03     1605.26     39.35 o 
   4   9   0     1077.08     1055.00     32.02 o 
   5   9   0      246.30      238.00     17.27 o 
   6   9   0     1290.89     1331.68     56.36 o 
   7   9   0      517.67      481.56     35.99 o 
   8   9   0      387.72      387.80     23.95 o 
   9   9   0     1657.15     1716.63     49.93 o 
  10   9   0       29.58       24.49     12.16 o 
  11   9   0      627.59      634.25     35.09 o 
  -4  10   0      120.12       70.66     22.90 o 
  -3  10   0      167.08      151.33     26.73 o 
  -2  10   0      946.03      936.77     50.29 o 
  -1  10   0      125.81      120.48     22.53 o 
   0  10   0     3824.44     3622.56     95.99 o 
   1  10   0      403.30      333.69     30.28 o 
   2  10   0     3608.97     3511.98     91.13 o 
   3  10   0      675.75      678.98     30.66 o 
   4  10   0      928.88      919.88     31.89 o 
   5  10   0     2199.58     2213.49     73.75 o 
   6  10   0       32.09       29.16     15.89 o 
   7  10   0     2109.20     2160.39     76.65 o 
   8  10   0      204.03      193.67     28.88 o 
   9  10   0      515.19      525.77     43.28 o 
  10  10   0      632.08      664.20     49.35 o 
  -2  11   0      280.07      267.98     31.97 o 
  -1  11   0     1084.16     1070.24     55.99 o 
   0  11   0        7.28       15.70     14.30 o 
   1  11   0     1430.06     1416.36     60.29 o 
   2  11   0      401.63      403.69     30.61 o 
   3  11   0     2058.09     2111.79     76.60 o 
   4  11   0     1814.86     1889.48     48.41 o 
   5  11   0      212.04      216.85     28.42 o 
   6  11   0     1354.40     1375.99     62.35 o 
   7  11   0      832.00      948.36     53.65 o 
   8  11   0      349.41      348.65     36.73 o 
   9  11   0     1404.45     1428.42     69.26 o 
  10  11   0       22.09       37.01     21.22 o 
  -1  12   0       92.54       72.63     22.25 o 
   0  12   0     1102.02     1097.44     57.86 o 
   1  12   0       74.58       47.39     19.16 o 
   2  12   0      737.73      721.95     47.86 o 
   3  12   0      393.95      454.86     26.72 o 
   4  12   0      578.91      609.34     42.62 o 
   5  12   0     1442.96     1480.39     66.46 o 
   6  12   0      105.48      116.56     25.42 o 
   7  12   0      783.17      777.58     51.88 o 
   8  12   0      381.85      433.61     41.97 o 
   2  13   0      232.89      199.86     24.26 o 
   3  13   0      500.40      588.21     45.24 o 
   4  13   0      811.63      882.46     54.59 o 
   5  13   0      120.23       94.41     25.98 o 
   6  13   0      909.29      907.88     56.46 o 
  -5 -13   1      272.38      206.38     32.62 o 
  -4 -13   1      595.11      560.73     45.15 o 
  -3 -13   1        2.05        2.06     14.39 o 
  -8 -12   1      681.04      776.56     53.56 o 
  -7 -12   1        7.11       28.13     18.60 o 
  -6 -12   1      715.50      745.99     49.63 o 
  -5 -12   1      467.95      468.66     40.29 o 
  -4 -12   1      230.11      270.04     33.00 o 
  -3 -12   1     1172.31     1222.23     60.20 o 
  -2 -12   1        3.02       -8.45      7.85 o 
  -1 -12   1     1407.50     1403.84     65.52 o 
   1 -12   1      323.98      277.89     35.15 o 
  -9 -11   1      391.25      396.69     41.13 o 
  -8 -11   1      210.45      207.88     32.25 o 
  -7 -11   1      972.82     1098.10     59.35 o 
  -6 -11   1       38.19       30.47     16.36 o 
  -5 -11   1      614.88      625.41     42.44 o 
  -4 -11   1     1193.56     1161.38     56.18 o 
  -3 -11   1      378.69      326.67     35.38 o 
  -2 -11   1     2050.77     1772.49     68.05 o 
  -1 -11   1      143.63      123.19     23.27 o 
   0 -11   1      583.87      659.25     43.74 o 
   1 -11   1      764.16      780.39     49.35 o 
   2 -11   1      111.40      112.07     24.96 o 
 -10 -10   1     1015.04     1181.47     67.21 o 
  -9 -10   1        6.42       35.80     19.35 o 
  -8 -10   1     1046.55     1141.09     60.20 o 
  -7 -10   1       27.77       24.77     15.89 o 
  -6 -10   1     3575.67     3566.94    100.95 o 
  -5 -10   1     1579.60     1687.24     66.18 o 
  -4 -10   1     1340.90     1321.49     57.39 o 
  -3 -10   1     1657.89     1580.24     70.66 o 
  -2 -10   1        0.89        0.75     12.71 o 
  -1 -10   1     3420.52     3135.30     87.68 o 
   0 -10   1     2198.57     2072.91     71.51 o 
   1 -10   1      639.26      600.46     41.03 o 
   2 -10   1      626.27      689.54     44.87 o 
   3 -10   1       25.88       -6.92     12.24 o 
   4 -10   1      678.31      689.07     49.63 o 
 -11  -9   1      112.05      114.88     19.89 o 
 -10  -9   1      519.26      547.85     31.51 o 
  -9  -9   1     1294.36     1346.87     44.50 o 
  -8  -9   1       43.53       28.56     15.75 o 
  -7  -9   1     1134.45     1294.76     59.82 o 
  -6  -9   1       92.28      104.03     21.69 o 
  -5  -9   1      240.57      223.68     25.98 o 
  -4  -9   1     2847.65     2874.60     74.17 o 
  -3  -9   1      187.82      189.84     15.02 o 
  -2  -9   1     1434.95     1402.06     54.21 o 
  -1  -9   1      245.20      294.90     26.55 o 
   0  -9   1     1577.57     1686.03     61.04 o 
   1  -9   1     3770.72     3577.32     93.47 o 
   2  -9   1      684.26      716.08     42.34 o 
   3  -9   1     2127.46     2147.78     77.30 o 
   4  -9   1       60.52       34.77     18.41 o 
   5  -9   1      856.31      923.03     56.83 o 
 -11  -8   1      677.30      777.96     55.15 o 
 -10  -8   1      490.40      514.54     30.44 o 
  -9  -8   1      153.78      119.74     24.30 o 
  -8  -8   1     1263.17     1158.29     79.82 o 
  -7  -8   1        5.81        6.89      8.17 o 
  -6  -8   1     3830.45     4029.92     66.22 o 
  -5  -8   1     1599.73     1576.63     36.38 o 
  -4  -8   1      850.37      892.93     35.71 o 
  -3  -8   1     3398.86     3429.60     56.70 o 
  -2  -8   1       82.33       78.14     16.08 o 
  -1  -8   1     3508.45     3476.56     83.19 o 
   0  -8   1     2494.86     2480.34     69.92 o 
   1  -8   1     1966.55     1971.68     63.84 o 
   2  -8   1     3817.82     3710.70     94.03 o 
   3  -8   1      268.95      235.92     27.48 o 
   4  -8   1     1853.89     1809.69     69.64 o 
   5  -8   1      401.94      372.01     36.55 o 
   6  -8   1      396.47      462.96     42.16 o 
 -11  -7   1       69.28       62.16     23.37 o 
 -10  -7   1      681.95      664.96     33.70 o 
  -9  -7   1     1173.80     1141.59     67.67 o 
  -8  -7   1       43.28       57.58     12.66 o 
  -7  -7   1     3670.58     3730.43     65.84 o 
  -6  -7   1      335.79      306.34     18.13 o 
  -5  -7   1     3829.22     3820.20     46.87 o 
  -4  -7   1     3478.61     3494.25     42.30 o 
  -3  -7   1     1138.11     1155.00     21.32 o 
  -2  -7   1     4724.78     4625.78     92.82 o 
  -1  -7   1       98.90      101.23     14.86 o 
   0  -7   1     2892.57     2862.17     70.85 o 
   1  -7   1     3438.66     3279.71     78.61 o 
   3  -7   1     2156.27     2203.30     69.26 o 
   4  -7   1       20.71       42.62     15.33 o 
   5  -7   1     1321.19     1445.34     62.63 o 
   6  -7   1      600.05      682.71     47.02 o 
   7  -7   1      138.34      172.17     30.56 o 
 -11  -6   1     1034.58      972.00     59.63 o 
 -10  -6   1     1070.88     1081.55     57.77 o 
  -9  -6   1      347.94      385.00     24.95 o 
  -8  -6   1     2073.84     2087.26     50.74 o 
  -7  -6   1       59.85       44.01     10.13 o 
  -6  -6   1     7039.24     7068.68     91.26 o 
  -5  -6   1     2510.86     2430.68     34.82 o 
  -4  -6   1     2802.07     2870.83     36.08 o 
  -3  -6   1     6464.04     6361.69     58.36 o 
  -2  -6   1        0.06       -4.44      7.20 o 
  -1  -6   1     7879.97     7673.44     73.65 o 
   0  -6   1      823.80      787.87     32.81 o 
   1  -6   1     2371.71     2429.68     62.16 o 
   2  -6   1     2605.14     2574.38     67.11 o 
   3  -6   1      274.82      278.17     24.49 o 
   4  -6   1     2704.43     2707.39     78.05 o 
   5  -6   1      423.34      449.69     34.40 o 
   6  -6   1      849.65      821.33     48.32 o 
   7  -6   1     1268.79     1401.78     68.42 o 
   8  -6   1        0.63        4.02     15.33 o 
 -11  -5   1       42.57       43.56     20.47 o 
 -10  -5   1     1061.55      983.22     54.77 o 
  -9  -5   1     2138.76     2263.96     78.33 o 
  -8  -5   1      110.36      133.80     15.76 o 
  -7  -5   1     1431.32     1369.19     37.99 o 
  -6  -5   1     1050.95     1077.51     31.09 o 
  -5  -5   1     4646.21     4715.53     50.85 o 
  -4  -5   1     6765.68     6797.37     62.09 o 
  -3  -5   1     2829.48     2936.09     43.64 o 
  -2  -5   1     2624.26     2523.65     34.32 o 
  -1  -5   1        6.19       25.73     11.82 o 
   0  -5   1     9225.21     9410.19    136.47 o 
   1  -5   1     1183.69     1121.09     37.39 o 
   2  -5   1      829.65      815.95     17.27 o 
   3  -5   1      796.26      814.48     21.18 o 
   4  -5   1      423.81      491.38     31.59 o 
   5  -5   1     2670.59     2560.64     75.62 o 
   6  -5   1      892.22      872.08     47.48 o 
   7  -5   1      135.18      113.75     24.40 o 
   8  -5   1      540.50      571.95     48.04 o 
   9  -5   1        6.12       30.94     21.69 o 
 -11  -4   1     1324.76     1384.96     69.64 o 
 -10  -4   1      488.59      540.92     43.46 o 
  -9  -4   1      707.91      671.78     42.62 o 
  -8  -4   1     1439.50     1424.78     57.11 o 
  -7  -4   1      137.33      148.84     15.19 o 
  -6  -4   1     3138.73     3214.25     55.69 o 
  -5  -4   1     1403.31     1432.94     32.78 o 
  -4  -4   1      209.26      221.01      9.38 o 
  -3  -4   1     3028.06     2943.35     31.85 o 
  -2  -4   1      659.66      653.61     12.29 o 
  -1  -4   1     8146.49     7857.91     71.94 o 
   0  -4   1      681.59      648.97     24.77 o 
   1  -4   1    14821.40    15815.76    132.98 o 
   2  -4   1    17672.28    17998.86    207.69 o 
   3  -4   1      280.49      325.29     19.77 o 
   4  -4   1     5271.67     5354.84     71.51 o 
   5  -4   1      784.32      777.18     26.11 o 
   6  -4   1     1120.61     1171.47     47.20 o 
   7  -4   1     1300.23     1356.73     61.22 o 
   8  -4   1       39.95       68.05     21.12 o 
   9  -4   1      388.92      445.20     46.55 o 
 -11  -3   1       68.97       84.22     26.36 o 
 -10  -3   1     1004.09      983.13     54.87 o 
  -9  -3   1     1035.65     1030.42     52.34 o 
  -8  -3   1      123.09      107.77     20.47 o 
  -7  -3   1     1419.53     1506.10     54.77 o 
  -6  -3   1      238.08      212.51     35.94 o 
  -5  -3   1     3725.24     3667.55     69.64 o 
  -4  -3   1    15238.83    14864.92    139.08 o 
  -3  -3   1      330.70      349.44     12.77 o 
  -2  -3   1    10315.35    10400.64     75.71 o 
  -1  -3   1     1963.46     1986.52     24.73 o 
   0  -3   1    24104.81    24059.00    191.70 o 
   1  -3   1     2390.48     2319.07     27.34 o 
   2  -3   1     1654.73     1734.93     30.00 o 
   3  -3   1     4094.88     4133.19     52.77 o 
   4  -3   1     2191.79     2261.62     40.09 o 
   5  -3   1     3869.16     3995.91     49.51 o 
   6  -3   1     1169.38     1172.61     34.05 o 
   7  -3   1      167.95      163.01     22.62 o 
   8  -3   1     1150.58     1217.93     56.46 o 
   9  -3   1       39.33       34.55     12.49 o 
  10  -3   1      690.92      810.39     61.97 o 
 -11  -2   1      882.10      905.64     57.58 o 
 -10  -2   1      473.30      436.14     39.35 o 
  -9  -2   1      600.44      622.14     41.59 o 
  -8  -2   1      873.83      868.53     44.96 o 
  -7  -2   1       69.13       73.84     15.80 o 
  -6  -2   1     5332.23     5172.68    100.76 o 
  -5  -2   1     3054.08     3123.14     68.42 o 
  -4  -2   1      653.33      656.32     19.50 o 
  -3  -2   1     5511.68     5720.57     83.80 o 
  -2  -2   1      764.68      728.17     15.47 o 
  -1  -2   1    13205.87    13272.51    134.97 o 
   0  -2   1     4432.04     4651.39     65.99 o 
   1  -2   1     2417.22     2411.30     27.59 o 
   2  -2   1     2972.17     2982.75     50.19 o 
   3  -2   1      115.24      140.25     12.81 o 
   4  -2   1     4746.79     4549.79     83.94 o 
   5  -2   1     1359.75     1382.15     46.36 o 
   6  -2   1     1154.76     1217.64     45.33 o 
   7  -2   1     1851.83     1859.04     63.93 o 
   8  -2   1       12.30       15.52     13.65 o 
   9  -2   1     1541.78     1580.69     68.79 o 
  10  -2   1      152.14      143.95     28.70 o 
 -11  -1   1      118.86      130.30     30.66 o 
 -10  -1   1      702.96      682.24     48.04 o 
  -9  -1   1     1778.10     1649.67     67.30 o 
  -8  -1   1      486.48      499.13     35.24 o 
  -7  -1   1     1730.74     1711.73     58.98 o 
  -6  -1   1      407.46      405.48     25.89 o 
  -5  -1   1     5101.55     4937.98     91.41 o 
  -4  -1   1    16764.24    16565.11    210.03 o 
  -3  -1   1      316.47      348.74     16.54 o 
  -2  -1   1     5366.34     5410.81     55.01 o 
  -1  -1   1     2151.38     2164.88     24.68 o 
   0  -1   1     1085.14     1048.07     16.73 o 
   1  -1   1     7583.44     7491.26     64.63 o 
   2  -1   1     2222.19     2227.79     41.31 o 
   3  -1   1     3602.78     3744.17     66.55 o 
   4  -1   1       64.59      110.30     13.18 o 
   5  -1   1     8179.83     8094.86    131.98 o 
   6  -1   1     1281.71     1279.44     47.11 o 
   7  -1   1       43.91       57.39     15.70 o 
   8  -1   1     1967.57     1933.45     70.20 o 
   9  -1   1      176.74      118.24     23.93 o 
  10  -1   1      824.50      848.34     54.21 o 
  11  -1   1      140.47       94.13     27.29 o 
 -11   0   1      718.28      760.67     54.68 o 
 -10   0   1      574.18      656.91     47.20 o 
  -9   0   1       84.68      122.07     24.12 o 
  -8   0   1     1704.03     1742.30     64.40 o 
  -7   0   1       14.85       18.69     11.96 o 
  -6   0   1     4717.08     4710.00     97.02 o 
  -5   0   1     1978.94     2063.84     54.12 o 
  -4   0   1     1401.44     1404.59     39.16 o 
  -3   0   1     6340.40     6470.24     95.06 o 
  -2   0   1      863.52      882.09     22.71 o 
  -1   0   1    12196.80    11925.22    115.53 o 
   1   0   1    15568.16    14984.04    171.05 o 
   2   0   1    15127.37    14955.72    178.62 o 
   3   0   1     8677.49     8578.58    119.64 o 
   4   0   1     4842.28     4709.25     84.03 o 
   5   0   1     2453.58     2355.00     60.20 o 
   6   0   1     4859.54     4785.06     98.89 o 
   7   0   1     3148.52     3163.75     62.25 o 
   8   0   1       24.40       47.30     17.20 o 
   9   0   1     1264.27     1309.53     62.16 o 
  10   0   1      152.86      166.00     28.42 o 
  11   0   1      623.72      525.68     46.74 o 
 -10   1   1      468.37      461.09     43.28 o 
  -9   1   1      934.90      917.14     51.69 o 
  -8   1   1      575.42      579.99     38.88 o 
  -7   1   1     2060.24     2085.80     66.46 o 
  -6   1   1      879.28      917.60     39.82 o 
  -5   1   1     2509.85     2609.61     62.53 o 
  -4   1   1    11036.36    10586.52    148.34 o 
  -3   1   1      951.32     1003.41     29.26 o 
  -2   1   1     9332.84     9149.21    115.06 o 
  -1   1   1     2135.55     2247.60     34.40 o 
   0   1   1      989.34      957.42     15.80 o 
   1   1   1    18869.87    17763.52    215.54 o 
   2   1   1     2995.22     3158.22     37.95 o 
   3   1   1   128649.20    93446.91   1006.87 o 
   4   1   1      779.02      810.95     30.19 o 
   5   1   1     9336.16     9102.11    140.67 o 
   6   1   1     1341.35     1275.50     46.17 o 
   7   1   1      337.13      339.81     19.66 o 
   8   1   1     2705.25     2642.61     80.48 o 
   9   1   1        0.05        4.86     13.18 o 
  10   1   1     1038.53     1045.47     59.17 o 
  11   1   1       36.20       -0.56     17.29 o 
 -10   2   1      251.95      271.35     36.17 o 
  -9   2   1      207.64      215.54     30.19 o 
  -8   2   1     1089.90     1068.00     52.53 o 
  -7   2   1       76.03       62.72     16.73 o 
  -6   2   1     5506.76     5666.77    111.32 o 
  -5   2   1     3998.70     4107.58     84.50 o 
  -4   2   1     2299.94     2337.43     54.03 o 
  -3   2   1     3866.17     3858.48     66.27 o 
  -2   2   1      237.50      227.79     11.87 o 
  -1   2   1     7319.00     7451.74     66.31 o 
   0   2   1     3437.05     3653.74     49.26 o 
   1   2   1     4852.63     4841.93     48.99 o 
   2   2   1     3321.79     3512.24     32.31 o 
   3   2   1     6351.99     6527.39     63.92 o 
   4   2   1     9652.63     9579.79     96.66 o 
   5   2   1     1596.97     1533.67     45.99 o 
   6   2   1     1251.10     1213.91     44.77 o 
   7   2   1     2959.37     2837.68     55.48 o 
   8   2   1       17.45        6.26     10.56 o 
   9   2   1     1941.89     1924.10     72.53 o 
  10   2   1      180.15      169.56     28.70 o 
  11   2   1      703.18      756.83     53.09 o 
  12   2   1      367.68      295.74     40.01 o 
  -9   3   1      658.46      683.27     47.95 o 
  -8   3   1      188.56      212.74     28.42 o 
  -7   3   1     1235.28     1299.71     54.12 o 
  -6   3   1      593.49      597.47     33.37 o 
  -5   3   1     6675.06     6714.95    117.12 o 
  -4   3   1     6725.56     6810.85    110.02 o 
  -3   3   1     1364.74     1446.65     36.73 o 
  -2   3   1     1713.34     1768.20     33.60 o 
  -1   3   1      537.77      541.60     11.53 o 
   0   3   1    27750.13    27350.25    303.50 o 
   1   3   1     5958.85     5976.96     46.13 o 
   2   3   1      655.64      651.90     11.91 o 
   3   3   1     8835.78     9121.14     72.80 o 
   4   3   1      227.31      246.07     11.31 o 
   5   3   1     9147.76     8945.45    108.85 o 
   6   3   1     1656.73     1560.50     50.66 o 
   7   3   1      746.28      737.76     27.51 o 
   8   3   1     3539.53     3401.69     91.13 o 
   9   3   1        1.03       10.75     12.71 o 
  10   3   1     1276.96     1323.55     64.31 o 
  11   3   1      190.46      223.40     34.96 o 
  12   3   1      215.50      148.71     31.59 o 
  -9   4   1       55.07      111.42     31.03 o 
  -8   4   1     1463.80     1683.97     79.45 o 
  -7   4   1       38.76       52.72     19.91 o 
  -6   4   1     2585.87     2739.69     88.38 o 
  -5   4   1     1446.49     1389.03     34.96 o 
  -4   4   1     3774.95     3988.73     58.10 o 
  -3   4   1     7888.04     7804.60     84.18 o 
  -2   4   1     1523.19     1578.97     26.61 o 
  -1   4   1     5656.99     5789.76     57.56 o 
   0   4   1       62.61       43.28      7.66 o 
   1   4   1     8404.85     8596.56     75.63 o 
   2   4   1      603.64      576.16     11.65 o 
   3   4   1      379.46      383.38     10.86 o 
   4   4   1     4686.09     4682.95     48.35 o 
   5   4   1      350.34      350.84     12.89 o 
   6   4   1     5657.53     5456.39     74.19 o 
   7   4   1     3010.25     2872.82     55.44 o 
   8   4   1       29.58       12.15     11.59 o 
   9   4   1     2053.14     2086.83     74.68 o 
  10   4   1      105.24      109.17     24.68 o 
  11   4   1      719.72      648.59     50.01 o 
  12   4   1      273.37      273.22     38.32 o 
  -8   5   1       61.98       89.64     27.29 o 
  -7   5   1      217.25      240.59     32.43 o 
  -6   5   1      182.27      197.22     26.45 o 
  -5   5   1     2418.07     2412.77     73.84 o 
  -4   5   1     2330.17     2415.10     68.98 o 
  -3   5   1      473.55      468.47     16.84 o 
  -2   5   1     4277.42     4135.78     50.73 o 
  -1   5   1     1744.17     1858.92     31.97 o 
   0   5   1    12132.40    12583.52    166.19 o 
   1   5   1     9916.58    10785.14    144.32 o 
   2   5   1     2396.18     2474.22     28.14 o 
   3   5   1    10765.87    10891.90     89.69 o 
   4   5   1       41.01       40.47      5.50 o 
   5   5   1     5851.58     5841.57     60.21 o 
   6   5   1     2736.53     2659.26     39.31 o 
   7   5   1     1143.13     1080.23     26.60 o 
   8   5   1     3056.72     3157.50     61.47 o 
   9   5   1       24.57      -10.28     10.66 o 
  10   5   1     1442.46     1412.44     65.71 o 
  11   5   1      412.53      451.46     43.09 o 
  12   5   1      250.86      238.44     36.17 o 
  -8   6   1      349.32      462.03     47.95 o 
  -7   6   1      346.48      363.51     38.88 o 
  -6   6   1     2192.26     2293.12     81.51 o 
  -5   6   1     1415.26     1475.53     59.63 o 
  -4   6   1      298.86      299.57     27.57 o 
  -3   6   1     2833.32     2906.95     75.24 o 
  -2   6   1       39.59       49.07     11.68 o 
  -1   6   1     4927.16     4958.35     93.19 o 
   0   6   1      829.30      803.10     31.41 o 
   1   6   1     2599.77     2407.53     55.43 o 
   2   6   1      214.46      189.42     10.39 o 
   3   6   1      414.11      415.07     12.47 o 
   4   6   1     7246.81     7305.90     67.87 o 
   5   6   1     1790.69     1840.46     26.41 o 
   6   6   1     1267.38     1360.67     24.19 o 
   7   6   1     1269.73     1311.83     28.86 o 
   8   6   1       36.57       54.63     11.70 o 
   9   6   1     1696.05     1661.38     46.86 o 
  10   6   1        2.34      -12.71     12.53 o 
  11   6   1      645.50      713.74     50.47 o 
  12   6   1      320.72      346.78     41.03 o 
  -7   7   1      261.76      295.65     38.42 o 
  -6   7   1        1.30       -4.11     13.83 o 
  -5   7   1     2243.17     2341.54     80.20 o 
  -4   7   1     2647.04     2673.08     81.41 o 
  -3   7   1       18.10       17.76     12.53 o 
  -2   7   1     1582.41     1532.27     53.47 o 
  -1   7   1      214.86      187.97     18.79 o 
   0   7   1     4802.67     4801.41     93.00 o 
   1   7   1     1799.15     1921.58     53.09 o 
   2   7   1      680.85      707.72     22.58 o 
   3   7   1     2259.56     2344.15     31.40 o 
   4   7   1      177.52      201.43     10.39 o 
   5   7   1     6036.52     6188.77     70.22 o 
   6   7   1     2387.75     2413.67     38.63 o 
   7   7   1      948.73      961.56     25.24 o 
   8   7   1     2522.23     2456.98     54.55 o 
   9   7   1       90.07       75.50     27.71 o 
  10   7   1     1332.60     1218.68     70.85 o 
  11   7   1      493.92      459.13     42.81 o 
  12   7   1      434.88      425.95     44.96 o 
  -6   8   1      565.48      665.61     49.73 o 
  -5   8   1      645.77      643.73     46.08 o 
  -4   8   1      517.73      528.48     37.95 o 
  -3   8   1     2130.87     2187.50     72.25 o 
  -2   8   1        5.80       19.72     12.71 o 
  -1   8   1     2415.78     2513.81     70.57 o 
   0   8   1      424.57      397.16     27.29 o 
   1   8   1     3015.67     2903.02     71.69 o 
   2   8   1     2445.10     2446.28     60.66 o 
   3   8   1      252.74      234.69     22.34 o 
   4   8   1     2484.37     2598.33     48.48 o 
   5   8   1      220.37      257.40     12.88 o 
   6   8   1     1132.99     1137.14     38.04 o 
   7   8   1     1474.89     1484.42     41.45 o 
   8   8   1        5.19        5.83      8.88 o 
   9   8   1     1664.37     1638.39     47.12 o 
  10   8   1      304.64      283.32     23.42 o 
  11   8   1      420.49      496.14     43.93 o 
  12   8   1      429.17      380.89     43.00 o 
  -5   9   1      627.22      538.58     44.02 o 
  -4   9   1      374.03      473.99     40.10 o 
  -3   9   1      215.18      154.60     24.96 o 
  -2   9   1     1971.47     1952.70     68.23 o 
  -1   9   1       36.09       53.65     16.26 o 
   0   9   1     1658.99     1754.73     59.45 o 
   1   9   1     1327.27     1271.02     49.26 o 
   2   9   1       80.15       95.41     12.12 o 
   3   9   1     5521.36     5348.88     77.84 o 
   4   9   1        8.29       19.58      8.15 o 
   5   9   1     2228.14     2302.29     49.14 o 
   6   9   1     1320.07     1374.89     49.54 o 
   7   9   1      469.47      507.73     36.73 o 
   8   9   1     2311.17     2358.19     53.98 o 
   9   9   1        8.68       30.04     11.23 o 
  10   9   1     1038.01     1081.48     41.01 o 
  11   9   1      355.50      335.92     26.62 o 
  -4  10   1      286.52      333.69     36.83 o 
  -3  10   1      761.91      685.80     45.99 o 
  -2  10   1       24.67       36.08     15.98 o 
  -1  10   1     2365.03     2179.27     73.47 o 
   0  10   1     1082.22     1073.42     49.35 o 
   1  10   1     1588.80     1450.58     56.18 o 
   2  10   1     3017.53     2825.42     57.26 o 
   3  10   1        7.23       -5.50      7.16 o 
   4  10   1     4077.85     4174.20     71.14 o 
   5  10   1        9.07       20.42     13.41 o 
   6  10   1     1287.96     1331.87     56.83 o 
   7  10   1      472.73      549.24     38.32 o 
   8  10   1      135.59      153.48     25.24 o 
   9  10   1      531.42      566.53     43.18 o 
  10  10   1       15.22       -5.05     14.96 o 
  11  10   1      339.65      288.02     31.13 o 
  -2  11   1      642.72      575.78     43.28 o 
  -1  11   1       49.55       32.06     16.82 o 
   0  11   1      642.28      793.57     45.80 o 
   1  11   1      664.30      689.82     41.03 o 
   2  11   1      151.55      152.18     16.92 o 
   3  11   1     3427.89     3157.84     63.66 o 
   4  11   1       46.55       34.79     11.47 o 
   5  11   1     2503.90     2603.07     57.73 o 
   6  11   1      356.87      378.56     34.58 o 
   7  11   1      421.92      441.28     38.23 o 
   8  11   1     1900.31     1872.97     75.06 o 
   9  11   1        1.22       -1.87     13.37 o 
  10  11   1     1258.95     1500.68     72.53 o 
  -1  12   1      635.59      589.43     44.02 o 
   0  12   1      330.05      294.99     32.81 o 
   1  12   1      883.03      859.46     35.85 o 
   2  12   1     1008.35      958.61     47.39 o 
   3  12   1       22.23       32.58     11.09 o 
   4  12   1     1303.90     1345.37     80.34 o 
   5  12   1       85.23      106.93     23.27 o 
   6  12   1     1141.07     1106.23     57.30 o 
   7  12   1      738.26      765.34     49.63 o 
   8  12   1      103.23      157.31     28.79 o 
   9  12   1      734.80      820.02     54.87 o 
   2  13   1      192.00      186.59     20.68 o 
   3  13   1      884.93      782.45     51.22 o 
   4  13   1        8.88       -7.89      8.55 o 
   5  13   1      658.36      671.31     47.02 o 
   6  13   1      259.24      265.64     33.74 o 
   7  13   1      386.60      461.00     43.28 o 
  -7 -12   2      818.83      996.40     60.76 o 
  -6 -12   2      419.31      340.80     37.67 o 
  -5 -12   2      182.75      197.60     31.03 o 
  -4 -12   2      846.23      760.11     50.75 o 
  -3 -12   2       33.47       37.48     19.82 o 
  -2 -12   2      527.35      570.36     43.93 o 
  -1 -12   2      348.21      373.98     37.95 o 
   0 -12   2       61.49       75.99     22.15 o 
  -9 -11   2        7.12       13.18     16.92 o 
  -8 -11   2      949.38     1008.74     60.29 o 
  -7 -11   2      147.84      178.25     29.82 o 
  -6 -11   2      484.67      458.38     39.82 o 
  -5 -11   2     1769.17     1674.81     71.13 o 
  -4 -11   2        9.29       21.22     15.52 o 
  -3 -11   2     1263.18     1305.32     60.94 o 
  -2 -11   2      253.04      274.34     30.75 o 
  -1 -11   2      490.28      484.93     39.16 o 
   0 -11   2      767.92      830.86     49.82 o 
   1 -11   2       48.38       36.83     18.32 o 
   2 -11   2     1058.73      996.96     57.48 o 
  -9 -10   2     1289.69     1149.23     63.65 o 
  -8 -10   2      276.25      318.46     36.73 o 
  -7 -10   2     2152.23     2176.38     81.51 o 
  -6 -10   2      911.45      996.31     54.03 o 
  -5 -10   2     1106.46     1151.38     56.92 o 
  -4 -10   2     2514.88     2599.15     83.47 o 
  -3 -10   2        9.71       -2.52     11.59 o 
  -2 -10   2     1228.28     1194.09     53.65 o 
  -1 -10   2      648.95      627.47     40.66 o 
   0 -10   2      419.29      285.09     29.63 o 
   1 -10   2     1743.50     1771.55     69.45 o 
   2 -10   2       21.00       -2.90     11.87 o 
   3 -10   2      475.68      376.03     36.83 o 
   4 -10   2      399.39      476.61     43.46 o 
 -10  -9   2      586.68      616.18     43.18 o 
  -9  -9   2        1.76       -5.00      9.05 o 
  -8  -9   2     1799.18     1887.25     50.41 o 
  -7  -9   2     1770.76     1812.12     72.91 o 
  -6  -9   2       28.38       40.85     17.29 o 
  -5  -9   2     2694.45     2600.55     81.79 o 
  -4  -9   2      444.39      486.33     35.99 o 
  -3  -9   2     4608.70     4680.56     72.85 o 
  -2  -9   2     1114.70     1068.28     48.60 o 
  -1  -9   2     2241.05     2100.20     68.51 o 
   0  -9   2     1076.15      988.27     47.11 o 
   1  -9   2        3.13        0.84     10.56 o 
   2  -9   2     2492.06     2364.07     78.14 o 
   3  -9   2      886.58      770.95     46.36 o 
   4  -9   2      700.82      686.26     46.08 o 
   5  -9   2      408.73      380.61     40.01 o 
 -11  -8   2      444.25      451.76     31.47 o 
 -10  -8   2       94.50      101.09     21.64 o 
  -9  -8   2      976.47     1032.31     39.45 o 
  -8  -8   2      298.78      352.25     27.20 o 
  -7  -8   2     2215.71     2262.84     51.98 o 
  -6  -8   2     2306.44     2315.13     49.26 o 
  -5  -8   2      510.74      510.77     21.54 o 
  -4  -8   2     2738.24     2909.47     80.67 o 
  -3  -8   2       13.49       12.01      6.32 o 
  -2  -8   2      827.98      773.57     38.42 o 
  -1  -8   2      389.49      398.56     29.16 o 
   0  -8   2      556.98      617.19     35.52 o 
   1  -8   2     1256.66     1263.45     51.50 o 
   2  -8   2      217.10      169.56     22.90 o 
   3  -8   2     1337.21     1350.84     57.48 o 
   4  -8   2     1832.79     1790.62     70.01 o 
   5  -8   2      504.99      467.17     40.10 o 
   6  -8   2     1517.96     1580.03     72.81 o 
 -11  -7   2      449.01      526.24     46.74 o 
 -10  -7   2     1015.19     1071.03     83.66 o 
  -9  -7   2        2.11        7.33     14.39 o 
  -8  -7   2     1048.64     1081.24     37.44 o 
  -7  -7   2      549.53      526.68     35.19 o 
  -6  -7   2     1072.17     1041.21     73.84 o 
  -5  -7   2     5040.51     5143.94     72.58 o 
  -4  -7   2        0.33       -0.10      5.80 o 
  -3  -7   2     6247.80     6336.87     64.09 o 
  -2  -7   2     1077.22     1061.83     42.16 o 
  -1  -7   2     2186.48     2200.87     61.78 o 
   0  -7   2     4002.42     3941.86     87.86 o 
   1  -7   2       25.50       24.40     11.03 o 
   2  -7   2     3070.17     3011.91     79.82 o 
   3  -7   2     1587.14     1598.73     59.73 o 
   4  -7   2     1671.24     1750.52     65.71 o 
   5  -7   2     1559.82     1664.81     67.49 o 
   6  -7   2      272.59      281.44     33.37 o 
   7  -7   2      936.29     1030.80     60.94 o 
 -11  -6   2      501.45      498.20     44.68 o 
 -10  -6   2       37.93       26.45     15.80 o 
  -9  -6   2     1825.39     1840.64     60.76 o 
  -8  -6   2      223.04      262.59     32.71 o 
  -7  -6   2     3046.81     3140.98     60.84 o 
  -6  -6   2     1110.04     1148.88     33.14 o 
  -5  -6   2      457.40      440.13     19.33 o 
  -4  -6   2    14979.68    15004.02    116.00 o 
  -3  -6   2       95.52       88.34      6.56 o 
  -2  -6   2     7470.68     7488.39     77.83 o 
  -1  -6   2     1054.62     1017.61     19.14 o 
   0  -6   2     1767.65     1750.62     51.32 o 
   1  -6   2     4337.29     4445.76     90.29 o 
   2  -6   2        4.61        5.89      7.10 o 
   3  -6   2     1323.81     1249.33     48.70 o 
   4  -6   2     1878.77     1827.92     63.56 o 
   5  -6   2      782.21      873.77     47.30 o 
   6  -6   2     1303.06     1341.68     60.85 o 
   7  -6   2       22.79       10.09     15.24 o 
   8  -6   2      863.67      902.18     58.89 o 
 -11  -5   2      316.72      334.25     38.23 o 
 -10  -5   2      958.91      946.39     54.68 o 
  -9  -5   2        9.32       -7.57     10.28 o 
  -8  -5   2     1535.13     1527.96     44.16 o 
  -7  -5   2     1816.99     1839.60     60.76 o 
  -6  -5   2     1949.17     1964.35     43.35 o 
  -5  -5   2     9582.37     9736.75    108.64 o 
  -4  -5   2      111.00      130.59      7.56 o 
  -3  -5   2    18522.90    18935.08    135.17 o 
  -2  -5   2      721.73      707.11     21.31 o 
  -1  -5   2     6582.26     6737.81     67.40 o 
   0  -5   2     8734.07     8989.51     83.36 o 
   1  -5   2      242.89      273.36      8.64 o 
   2  -5   2     3156.77     3117.94     39.99 o 
   3  -5   2      143.56      152.84      9.72 o 
   4  -5   2     1731.62     1666.87     56.18 o 
   5  -5   2     2036.77     2079.54     68.05 o 
   6  -5   2      359.75      359.12     32.62 o 
   7  -5   2     1424.87     1495.25     65.43 o 
   8  -5   2       10.02        6.36     13.27 o 
   9  -5   2      632.20      746.55     55.15 o 
 -11  -4   2      289.16      274.15     35.99 o 
 -10  -4   2       35.56       11.40     16.45 o 
  -9  -4   2     2218.13     2166.66     77.21 o 
  -8  -4   2      148.87      131.05     21.87 o 
  -7  -4   2     3861.54     3823.20     67.32 o 
  -6  -4   2     2991.99     3007.51     54.94 o 
  -5  -4   2       15.30       26.45      6.77 o 
  -4  -4   2     7405.41     7278.72     83.52 o 
  -3  -4   2      154.95      173.49      7.68 o 
  -2  -4   2     7337.14     7687.98    119.18 o 
  -1  -4   2       84.93       89.24      5.82 o 
   0  -4   2     7025.25     7379.34     89.83 o 
   1  -4   2     7103.69     7351.02     70.36 o 
   2  -4   2      257.29      247.89     10.21 o 
   3  -4   2     2456.55     2446.58     38.11 o 
   4  -4   2      268.11      256.13     14.32 o 
   5  -4   2     1366.74     1326.87     33.56 o 
   6  -4   2     1488.89     1510.03     39.16 o 
   7  -4   2        4.83       20.47     14.96 o 
   8  -4   2     1293.37     1309.43     63.93 o 
   9  -4   2      257.81      296.58     38.32 o 
 -11  -3   2      423.44      488.76     45.33 o 
 -10  -3   2     1125.84     1130.72     59.45 o 
  -9  -3   2        2.05       10.28     12.34 o 
  -8  -3   2     2559.24     2576.25     78.98 o 
  -7  -3   2       90.24       88.52     17.57 o 
  -6  -3   2     4250.14     4333.08     67.78 o 
  -5  -3   2     5719.97     5825.31     76.89 o 
  -4  -3   2       33.81       39.90      6.89 o 
  -3  -3   2    10036.43     9880.36     97.06 o 
  -2  -3   2      702.56      630.98     10.61 o 
  -1  -3   2     2516.67     2573.49     65.06 o 
   0  -3   2     6357.81     6276.02     59.63 o 
   1  -3   2      229.49      250.08      8.45 o 
   2  -3   2     6770.33     6726.74    167.13 o 
   3  -3   2      918.00      946.86     22.16 o 
   4  -3   2     4435.34     4472.10     60.22 o 
   5  -3   2     8905.38     8761.31    202.22 o 
   6  -3   2      523.12      521.68     23.00 o 
   7  -3   2     3791.82     3843.11     56.45 o 
   8  -3   2       66.84       69.12     13.52 o 
   9  -3   2      656.54      704.79     34.50 o 
  10  -3   2      390.89      469.50     48.04 o 
 -11  -2   2      306.55      273.59     36.17 o 
 -10  -2   2       25.44       12.43     14.39 o 
  -9  -2   2     2219.62     2080.10     75.80 o 
  -8  -2   2      159.34      165.07     23.27 o 
  -7  -2   2     2563.03     2400.52     70.20 o 
  -6  -2   2      623.33      620.74     31.78 o 
  -5  -2   2      745.05      753.45     41.83 o 
  -4  -2   2    12855.38    12710.02    167.36 o 
  -3  -2   2      320.35      336.24     13.02 o 
  -2  -2   2     4647.86     4769.27     65.57 o 
  -1  -2   2     8012.98     7997.70    171.05 o 
   0  -2   2       14.31       21.60      3.18 o 
   1  -2   2     9641.56    10065.48     87.48 o 
   2  -2   2        0.63       -2.05      4.21 o 
   3  -2   2     3159.96     3082.02     58.42 o 
   4  -2   2     1632.53     1592.62     31.72 o 
   5  -2   2     1298.46     1256.90     43.65 o 
   6  -2   2     2374.03     2430.34     68.23 o 
   7  -2   2       38.53       56.46     16.17 o 
   8  -2   2     1879.89     1962.88    130.30 o 
   9  -2   2      461.68      471.28     40.10 o 
  10  -2   2      236.33      231.99     32.90 o 
 -11  -1   2      352.03      286.21     38.32 o 
 -10  -1   2      811.51      736.92     49.91 o 
  -9  -1   2        1.94       12.53     12.71 o 
  -8  -1   2     2390.78     2480.81     78.70 o 
  -7  -1   2      162.37      190.40     22.53 o 
  -6  -1   2     3489.24     3449.82     80.39 o 
  -5  -1   2     2640.67     2590.92     62.91 o 
  -4  -1   2       29.10       17.57      7.10 o 
  -3  -1   2    16838.08    16856.25    149.09 o 
  -2  -1   2      417.90      444.90     12.95 o 
  -1  -1   2     2493.10     2634.14     48.09 o 
   0  -1   2     9139.53     9065.21     76.60 o 
   1  -1   2        2.64        3.75      2.29 o 
   2  -1   2     8086.96     8101.48     74.78 o 
   3  -1   2     1250.39     1259.43     34.40 o 
   4  -1   2     1943.07     1845.49     48.42 o 
   5  -1   2     4206.10     4253.02     87.02 o 
   6  -1   2      381.14      346.78     26.08 o 
   7  -1   2     3209.51     3164.46     84.03 o 
   8  -1   2       69.86       94.18     18.46 o 
   9  -1   2      977.94      875.36     51.78 o 
  10  -1   2      617.02      731.88     50.85 o 
  11  -1   2       37.52       28.04     20.75 o 
 -10   0   2       49.96       41.22     19.07 o 
  -9   0   2     1707.50     1659.76     68.98 o 
  -8   0   2      951.41      932.00     48.51 o 
  -7   0   2     1073.06     1005.37     45.61 o 
  -6   0   2     3469.52     3390.47     79.82 o 
  -5   0   2     1713.40     1829.04     51.60 o 
  -4   0   2    12626.51    12578.10    169.18 o 
  -3   0   2        8.00       10.66      5.98 o 
  -2   0   2     6164.57     6126.83     85.90 o 
  -1   0   2     7470.70     7507.24    171.19 o 
   0   0   2    27666.07    23542.01    662.87 o 
   1   0   2     9451.74     9819.57     81.47 o 
   2   0   2      150.81      213.21     12.71 o 
   3   0   2     3658.09     3902.32     68.51 o 
   4   0   2     2796.50     2870.49     62.63 o 
   5   0   2     2872.69     2879.19     67.95 o 
   6   0   2     2541.25     2434.64     67.11 o 
   7   0   2      146.08      160.30     21.50 o 
   8   0   2     3075.26     3114.36     89.17 o 
   9   0   2      306.90      320.64     23.55 o 
  10   0   2      286.51      237.23     31.69 o 
  11   0   2      527.34      557.65     47.95 o 
 -10   1   2      726.53      670.93     48.42 o 
  -9   1   2        0.07       -7.57     12.81 o 
  -8   1   2     1664.77     1626.02     63.65 o 
  -7   1   2      643.03      598.40     36.83 o 
  -6   1   2      486.99      485.39     29.44 o 
  -5   1   2     2716.50     2595.69     63.19 o 
  -4   1   2       11.74       10.09      6.26 o 
  -3   1   2    14591.54    14278.53    180.49 o 
  -2   1   2      175.99      177.13     11.40 o 
  -1   1   2     4094.36     4191.14     60.01 o 
   0   1   2     8689.80     8542.18     74.98 o 
   1   1   2     1303.00     1386.28     20.15 o 
   2   1   2    14248.72    14170.73    125.44 o 
   3   1   2    26651.78    24894.95    292.56 o 
   4   1   2     4217.15     4025.79     77.02 o 
   5   1   2    12054.34    12037.65    175.16 o 
   6   1   2     5289.38     5112.49    103.19 o 
   7   1   2     4061.31     4079.26     95.99 o 
   8   1   2      337.62      313.31     30.38 o 
   9   1   2     2375.69     2347.98     58.19 o 
  10   1   2      780.84      826.47     52.16 o 
  11   1   2      171.34      182.36     31.50 o 
  12   1   2      239.90      248.63     38.04 o 
 -10   2   2       43.42       66.36     24.02 o 
  -9   2   2      948.61      930.78     53.28 o 
  -8   2   2       83.87       57.48     18.04 o 
  -7   2   2      723.04      805.35     41.87 o 
  -6   2   2     1343.69     1304.95     47.86 o 
  -5   2   2     1795.26     1916.25     54.03 o 
  -4   2   2    11832.80    11778.55    164.70 o 
  -3   2   2      513.08      508.76     21.59 o 
  -2   2   2     4796.12     4952.84     74.22 o 
  -1   2   2    13825.78    13945.58    163.39 o 
   0   2   2       96.14      106.07      4.73 o 
   1   2   2    13756.03    13767.75    151.05 o 
   2   2   2      602.28      640.72     11.41 o 
   3   2   2     3117.03     3261.30     58.49 o 
   5   2   2     3045.62     2989.85     68.98 o 
   6   2   2    16359.08    15978.67    226.11 o 
   7   2   2        9.68       25.98     12.24 o 
   8   2   2     3725.37     3631.44     94.97 o 
   9   2   2      585.35      609.83     34.68 o 
  10   2   2      522.37      472.68     40.75 o 
  11   2   2      567.68      539.79     46.64 o 
  12   2   2        1.76       -2.34     17.48 o 
  -9   3   2        0.71       -8.88     13.83 o 
  -8   3   2      853.60      923.68     50.01 o 
  -7   3   2      236.66      242.56     26.36 o 
  -6   3   2      987.41      995.56     43.28 o 
  -5   3   2     2811.59     2893.39     69.26 o 
  -4   3   2      143.58      127.12     13.83 o 
  -3   3   2    17098.87    17065.55    211.81 o 
  -2   3   2      242.83      293.69     14.30 o 
  -1   3   2     5879.58     5983.49     58.63 o 
   0   3   2     6166.01     6372.42     58.22 o 
   1   3   2      102.32      101.81      4.77 o 
   2   3   2     2630.76     2657.47     27.22 o 
   3   3   2     1000.04     1007.95     17.38 o 
   4   3   2      521.88      504.03     21.27 o 
   5   3   2     8075.76     8150.25     90.73 o 
   6   3   2     4941.30     4970.97    100.39 o 
   7   3   2     4968.85     4859.65    105.25 o 
   8   3   2      382.43      391.74     32.34 o 
   9   3   2     1853.46     1750.52     68.42 o 
  10   3   2      963.63      944.43     54.77 o 
  11   3   2      175.13      199.00     32.15 o 
  12   3   2      358.79      387.06     43.65 o 
  -9   4   2     1239.92     1671.26     93.00 o 
  -6   4   2     1304.87     1418.23     52.81 o 
  -5   4   2      671.07      675.89     33.37 o 
  -4   4   2     6379.89     6519.40     80.16 o 
  -3   4   2     1686.47     1758.16     32.56 o 
  -2   4   2    12673.15    13120.86    119.15 o 
  -1   4   2     3334.83     3361.61     39.67 o 
   0   4   2     9598.54    10064.29     87.69 o 
   1   4   2     4137.35     4197.66     37.09 o 
   2   4   2      542.04      552.91     15.31 o 
   3   4   2     7758.95     7672.38     64.45 o 
   4   4   2     3691.05     3624.58     41.29 o 
   5   4   2     3013.78     3016.06     39.78 o 
   6   4   2     4257.69     4221.87     91.74 o 
   7   4   2      156.87      189.00     21.78 o 
   8   4   2     3916.71     3562.74     93.19 o 
   9   4   2      517.34      472.98     25.81 o 
  10   4   2      618.90      642.15     45.80 o 
  11   4   2      516.67      555.97     45.99 o 
  12   4   2       13.85       24.30     18.79 o 
  -8   5   2      595.19      672.24     55.24 o 
  -7   5   2      893.04      934.71     56.55 o 
  -6   5   2       49.40       75.34     19.91 o 
  -5   5   2     3099.19     3228.49     88.05 o 
  -4   5   2      190.45      200.68     21.50 o 
  -3   5   2     7043.44     7187.44     81.77 o 
  -2   5   2      100.22      109.78     12.48 o 
  -1   5   2     8364.29     8800.76     83.68 o 
   0   5   2     8317.90     8424.08     77.20 o 
   1   5   2     6269.88     6671.39     62.73 o 
   2   5   2     9033.93     9380.65     73.11 o 
   3   5   2      226.05      216.71      9.09 o 
   4   5   2     2003.69     1922.12     28.51 o 
   5   5   2     2733.15     2758.79     38.11 o 
   6   5   2      631.01      639.33     25.42 o 
   7   5   2     3217.30     3242.25     78.05 o 
   8   5   2      336.25      298.92     28.23 o 
   9   5   2     3240.05     3204.07     67.56 o 
  10   5   2     1026.10      927.14     53.00 o 
  11   5   2      208.67      201.52     31.69 o 
  12   5   2      437.49      452.77     45.61 o 
  -7   6   2     1299.61     1356.82     69.54 o 
  -6   6   2      497.80      465.67     38.60 o 
  -5   6   2      238.86      215.82     25.89 o 
  -4   6   2      957.26      903.30     43.28 o 
  -3   6   2        6.70        2.99      8.51 o 
  -2   6   2     4318.83     4525.40     92.07 o 
  -1   6   2     2072.02     2078.70     54.21 o 
   0   6   2     3227.86     3420.36     38.41 o 
   1   6   2     6129.00     5750.00     56.40 o 
   2   6   2     1158.98     1252.54     20.90 o 
   3   6   2     5792.88     5938.39     55.78 o 
   4   6   2     9069.13     9410.99     81.82 o 
   5   6   2      743.57      711.28     18.81 o 
   6   6   2     4112.80     4078.88     51.52 o 
   7   6   2        1.65        1.31      4.80 o 
   8   6   2     3490.55     3290.80     61.90 o 
   9   6   2      329.62      355.23     23.82 o 
  10   6   2      722.98      715.99     47.76 o 
  11   6   2      348.82      379.02     39.54 o 
  12   6   2       29.44       64.21     24.58 o 
  -7   7   2      119.21      155.54     31.13 o 
  -6   7   2      378.74      430.62     39.54 o 
  -5   7   2      764.27      787.49     46.83 o 
  -4   7   2      495.35      512.03     36.27 o 
  -3   7   2     4157.36     4189.46     97.77 o 
  -2   7   2      449.66      501.66     30.75 o 
  -1   7   2     1218.10     1188.30     43.18 o 
   0   7   2     4169.73     4112.72     82.82 o 
   1   7   2      342.64      319.39     21.22 o 
   2   7   2     3394.95     3442.81     52.94 o 
   3   7   2      103.73      105.59      7.16 o 
   4   7   2     1409.66     1373.17     25.31 o 
   5   7   2      872.41      826.24     20.92 o 
   6   7   2      857.78      918.92     23.29 o 
   7   7   2     2635.39     2730.99     43.64 o 
   8   7   2      435.00      427.33     16.04 o 
   9   7   2     1764.05     1736.95     67.21 o 
  10   7   2      539.41      504.18     41.22 o 
  11   7   2      168.40      176.10     29.63 o 
  12   7   2      435.72      480.53     45.89 o 
  -6   8   2      314.09      366.78     40.29 o 
  -5   8   2      364.96      387.25     37.86 o 
  -4   8   2      828.49      939.48     50.66 o 
  -3   8   2       19.56       50.38     15.98 o 
  -2   8   2     3495.23     3453.94     87.68 o 
  -1   8   2     2123.83     2136.65     63.84 o 
   0   8   2      698.48      678.97     33.65 o 
   1   8   2     2945.97     2848.90     69.26 o 
   2   8   2      122.73      112.83     11.46 o 
   3   8   2     2712.18     2815.11     49.82 o 
   4   8   2     1179.13     1166.52     37.58 o 
   5   8   2      934.82      918.65     22.70 o 
   6   8   2     2062.76     2054.05     37.55 o 
   7   8   2       37.77       31.94      6.78 o 
   8   8   2     3550.34     3669.02     77.99 o 
   9   8   2      580.33      571.38     28.29 o 
  10   8   2      609.71      608.93     48.60 o 
  11   8   2      504.14      496.70     43.84 o 
  12   8   2        0.82        7.76     15.89 o 
  -5   9   2      633.86      758.14     51.13 o 
  -4   9   2      103.50       98.42     22.90 o 
  -3   9   2     1244.71     1264.01     57.30 o 
  -2   9   2      328.50      313.59     28.98 o 
  -1   9   2     1128.83     1157.45     49.35 o 
   0   9   2     2204.94     1904.75     61.32 o 
   1   9   2      813.33      795.44     38.51 o 
   2   9   2     1821.26     1855.26     42.42 o 
   3   9   2      355.40      342.99     18.82 o 
   4   9   2     1633.63     1578.92     39.36 o 
   5   9   2     1998.06     2062.69     45.95 o 
   6   9   2      560.05      530.56     24.35 o 
   7   9   2     1455.84     1516.99     50.61 o 
   8   9   2      178.99      143.17     16.42 o 
   9   9   2     1365.14     1471.59     53.65 o 
  10   9   2      380.60      389.57     26.17 o 
  11   9   2       55.39       50.54     24.54 o 
  -4  10   2      715.94      676.54     48.60 o 
  -3  10   2        0.52       16.64     16.17 o 
  -2  10   2     1192.45     1150.44     54.87 o 
  -1  10   2      385.97      325.47     30.19 o 
   0  10   2      986.23      981.63     47.11 o 
   1  10   2     2794.40     2609.52     74.87 o 
   2  10   2        0.18       -8.42      6.29 o 
   3  10   2     1156.95     1259.69     36.95 o 
   4  10   2     1503.51     1487.84     40.41 o 
   5  10   2      248.82      250.69     18.66 o 
   6  10   2     3097.49     3209.61     63.10 o 
   7  10   2       30.89       26.73     15.52 o 
   8  10   2     1227.45     1369.07     60.01 o 
   9  10   2      343.95      378.46     35.80 o 
  10  10   2      313.57      292.94     34.30 o 
  11  10   2      517.48      531.90     31.88 o 
  -2  11   2      129.02       78.05     21.59 o 
  -1  11   2      514.88      547.46     39.73 o 
   0  11   2      702.55      737.77     43.46 o 
   1  11   2       28.86       28.61     10.58 o 
   2  11   2     1785.55     1697.44     45.99 o 
   3  11   2      635.67      615.15     27.93 o 
   4  11   2     1132.29     1164.94     38.09 o 
   5  11   2     2247.51     2190.71     52.81 o 
   6  11   2      141.62      150.20     21.59 o 
   7  11   2     1865.77     2053.74     74.03 o 
   8  11   2        6.16       10.56     15.33 o 
   9  11   2     1202.89     1197.36     60.38 o 
  10  11   2      175.92      202.93     31.59 o 
   0  12   2      234.66      243.12     30.56 o 
   1  12   2      766.61      753.50     33.47 o 
   2  12   2        5.26        8.14     10.89 o 
   3  12   2      661.73      669.76     71.93 o 
   4  12   2      352.08      358.09     25.75 o 
   5  12   2      285.15      261.90     21.31 o 
   6  12   2     2647.81     2787.68     88.70 o 
   7  12   2        1.96      -13.27     14.02 o 
   8  12   2     1341.63     1616.30     70.76 o 
   9  12   2      173.99      147.59     28.98 o 
   2  13   2      653.15      591.80     35.05 o 
   3  13   2      229.35      262.91     22.55 o 
   4  13   2      816.58      854.79     36.30 o 
   5  13   2      626.74      695.27     33.35 o 
   6  13   2       95.35      122.91     26.08 o 
   7  13   2      930.19      964.06     56.55 o 
  -6 -12   3       22.36       13.55     17.95 o 
  -5 -12   3     1351.94     1535.91     73.66 o 
  -4 -12   3      286.18      351.17     38.32 o 
  -3 -12   3      713.74      719.91     51.13 o 
  -2 -12   3      684.53      678.69     48.32 o 
  -1 -12   3       27.09       53.56     21.69 o 
   0 -12   3      500.72      456.42     42.53 o 
  -8 -11   3      879.18      801.42     56.46 o 
  -7 -11   3      397.69      459.69     43.09 o 
  -6 -11   3     1274.31     1406.92     69.17 o 
  -5 -11   3       29.65       32.43     18.69 o 
  -4 -11   3     1511.36     1556.10     69.45 o 
  -3 -11   3      379.34      359.58     35.89 o 
  -2 -11   3      786.54      618.68     42.90 o 
  -1 -11   3      741.98      742.72     47.67 o 
   0 -11   3       35.80       17.76     16.26 o 
   1 -11   3      598.13      626.91     45.43 o 
   2 -11   3      357.23      342.76     38.14 o 
  -9 -10   3      493.47      492.12     45.80 o 
  -8 -10   3      111.04       91.41     25.89 o 
  -7 -10   3     1158.52     1183.53     61.60 o 
  -6 -10   3      639.86      656.45     46.64 o 
  -5 -10   3     2328.96     2470.34     85.81 o 
  -4 -10   3       13.83       39.44     17.20 o 
  -3 -10   3     1134.33     1173.71     56.64 o 
  -2 -10   3     1476.89     1443.47     60.66 o 
  -1 -10   3       93.27      134.88     23.18 o 
   0 -10   3     1578.91     1566.29     64.31 o 
   1 -10   3      298.38      267.70     30.66 o 
   2 -10   3      445.63      451.18     39.16 o 
   3 -10   3      375.88      440.15     40.19 o 
   4 -10   3       99.12      123.85     28.23 o 
 -10  -9   3      111.03      101.74     25.70 o 
  -9  -9   3      674.92      669.10    107.21 o 
  -8  -9   3     1179.89     1232.20     52.72 o 
  -7  -9   3      144.22      167.03     27.48 o 
  -6  -9   3     1914.20     1849.32     72.25 o 
  -5  -9   3       64.97       84.31     20.19 o 
  -4  -9   3     4594.56     4859.27    116.75 o 
  -3  -9   3     2252.29     2262.09     74.50 o 
  -2  -9   3     2428.59     2380.80     75.43 o 
  -1  -9   3     2709.20     2831.05     82.63 o 
   0  -9   3        9.80        9.44     11.78 o 
   1  -9   3     1653.65     1591.53     62.81 o 
   2  -9   3      729.47      664.95     42.25 o 
   3  -9   3      313.75      259.57     30.56 o 
   4  -9   3      926.73     1010.89     56.74 o 
   5  -9   3        0.14       10.28     15.61 o 
 -10  -8   3      537.57      566.14     33.22 o 
  -9  -8   3      339.18      369.81     26.47 o 
  -8  -8   3      224.70      224.78     26.59 o 
  -7  -8   3     1390.32     1360.92     40.76 o 
  -6  -8   3       78.74       86.10     12.60 o 
  -5  -8   3     4142.45     4224.25     67.10 o 
  -4  -8   3     1829.05     1873.81     65.34 o 
  -3  -8   3      250.65      282.38     26.83 o 
  -2  -8   3     1887.54     1843.25     61.88 o 
  -1  -8   3      124.20      111.60     19.07 o 
   0  -8   3     2644.86     2406.32     71.22 o 
   1  -8   3      597.61      577.00     36.64 o 
   2  -8   3     1924.19     1877.46     66.08 o 
   3  -8   3      638.08      616.25     39.73 o 
   4  -8   3       21.53       16.82     15.61 o 
   5  -8   3     1480.45     1469.36     66.93 o 
   6  -8   3      227.56      206.48     32.62 o 
 -10  -7   3      142.72      133.92     21.40 o 
  -9  -7   3      889.61      905.89     37.85 o 
  -8  -7   3     1141.91     1148.80     39.63 o 
  -7  -7   3      614.24      651.70     38.65 o 
  -6  -7   3     1812.87     1800.45     68.61 o 
  -5  -7   3       24.12       23.95      7.77 o 
  -4  -7   3     5317.98     5361.31    113.05 o 
  -3  -7   3     2665.75     2815.28     35.92 o 
  -2  -7   3     3050.54     3013.69     76.37 o 
  -1  -7   3     2094.79     2092.16     62.16 o 
   0  -7   3        0.11       13.09      9.91 o 
   1  -7   3     1784.66     1787.91     58.61 o 
   2  -7   3      180.70      175.07     21.69 o 
   3  -7   3      676.23      602.05     36.73 o 
   4  -7   3     1292.42     1305.42     56.36 o 
   5  -7   3      190.21      183.11     25.98 o 
   6  -7   3     1232.86     1216.43     60.57 o 
   7  -7   3      337.65      370.33     39.63 o 
 -11  -6   3       12.96       37.48     19.16 o 
 -10  -6   3      923.03      982.01     56.46 o 
  -9  -6   3      746.37      722.84     33.71 o 
  -8  -6   3      793.19      772.34     31.95 o 
  -7  -6   3     2208.78     2167.48     50.68 o 
  -6  -6   3      320.85      314.08     18.92 o 
  -5  -6   3     2514.08     2491.41     48.25 o 
  -4  -6   3      960.68      912.04     25.53 o 
  -3  -6   3     2216.00     2175.58     29.24 o 
  -2  -6   3     6144.75     6402.87     72.15 o 
  -1  -6   3     1015.57     1035.72     21.59 o 
   0  -6   3     4389.35     4238.16     88.05 o 
   1  -6   3     1853.68     1778.28     54.40 o 
   2  -6   3     2285.80     2332.29     65.43 o 
   3  -6   3     2305.45     2297.52     68.05 o 
   4  -6   3       25.07       28.32     12.53 o 
   5  -6   3     2118.20     2069.26     71.60 o 
   6  -6   3      469.62      469.97     38.04 o 
   7  -6   3     1295.85     1282.70     63.75 o 
   8  -6   3      300.76      348.18     39.54 o 
 -11  -5   3      708.88      814.04     54.68 o 
 -10  -5   3      186.35      185.82     29.26 o 
  -9  -5   3     1117.06     1179.88     58.23 o 
  -8  -5   3     1931.29     1845.29     49.24 o 
  -7  -5   3      192.40      211.46     40.52 o 
  -6  -5   3     3779.30     3770.39     64.41 o 
  -5  -5   3        6.82        1.70      5.18 o 
  -4  -5   3    10401.52    10333.38    165.44 o 
  -3  -5   3     1411.04     1470.54     21.52 o 
  -2  -5   3     2995.73     3013.95     42.60 o 
  -1  -5   3    14190.57    14035.28    137.50 o 
   0  -5   3       81.76       61.19      5.75 o 
   1  -5   3     6955.25     6926.98     70.88 o 
   2  -5   3     1288.80     1220.71     31.41 o 
   3  -5   3     1468.48     1575.56     67.07 o 
   4  -5   3     3548.51     3629.48     87.86 o 
   5  -5   3       13.94       26.92     12.34 o 
   6  -5   3     1628.97     1609.48     63.37 o 
   7  -5   3      281.76      253.96     31.13 o 
   8  -5   3      506.29      510.35     43.84 o 
   9  -5   3      479.57      573.63     50.47 o 
 -11  -4   3       77.43       76.93     24.49 o 
 -10  -4   3      795.69      867.78     53.65 o 
  -9  -4   3      630.28      568.58     41.59 o 
  -8  -4   3      719.93      731.41     42.06 o 
  -7  -4   3     3070.56     3107.72     61.17 o 
  -6  -4   3       14.75       17.63      7.39 o 
  -5  -4   3     2148.05     2136.22     42.67 o 
  -4  -4   3     3418.45     3459.42     52.76 o 
  -3  -4   3     3195.09     3076.89     90.39 o 
  -2  -4   3    13814.51    14257.99    129.50 o 
  -1  -4   3       65.95       71.08      6.23 o 
   0  -4   3    13506.17    14063.22    123.48 o 
   1  -4   3      746.10      696.26     16.06 o 
   2  -4   3     8627.74     9040.87     88.77 o 
   3  -4   3     6166.60     6428.96    133.10 o 
   4  -4   3        8.28       18.53      5.97 o 
   5  -4   3     1792.81     1740.75     38.50 o 
   6  -4   3       19.71       30.98      8.91 o 
   7  -4   3     1483.12     1489.18     62.06 o 
   8  -4   3      426.74      520.82     42.62 o 
   9  -4   3      150.59      193.95     32.53 o 
 -11  -3   3      574.42      517.74     46.74 o 
 -10  -3   3       61.89       72.07     21.87 o 
  -9  -3   3     1059.36     1167.36     57.95 o 
  -8  -3   3     1837.95     1963.45     68.98 o 
  -7  -3   3      322.85      293.59     26.55 o 
  -6  -3   3     5284.31     5347.42     79.53 o 
  -5  -3   3        0.78        6.70      5.24 o 
  -4  -3   3    13266.46    13429.89    132.90 o 
  -3  -3   3     2011.34     2044.29     35.17 o 
  -2  -3   3     3107.74     3070.54     64.31 o 
  -1  -3   3     4184.33     4102.35     63.09 o 
   0  -3   3      388.99      384.37     11.41 o 
   1  -3   3     8125.81     8375.52    138.20 o 
   2  -3   3      142.59      161.38      8.74 o 
   3  -3   3     6550.28     6720.63     73.43 o 
   4  -3   3    11707.46    11866.95    118.74 o 
   5  -3   3       57.83       91.95     10.54 o 
   6  -3   3     2270.06     2309.52     47.69 o 
   7  -3   3        5.21       -9.02      6.53 o 
   8  -3   3     1088.07     1061.87     37.79 o 
   9  -3   3      781.40      886.28     37.60 o 
  10  -3   3        7.74        1.96     14.86 o 
 -11  -2   3        3.00        2.90     17.20 o 
 -10  -2   3      683.09      654.11     46.83 o 
  -9  -2   3      454.76      454.83     38.60 o 
  -8  -2   3      745.12      705.61     41.59 o 
  -7  -2   3     3304.72     3245.40     84.12 o 
  -6  -2   3      943.79      907.14     39.91 o 
  -5  -2   3     5867.51     5905.24     78.60 o 
  -4  -2   3       28.87        9.62      6.78 o 
  -3  -2   3    12015.20    12155.42    152.40 o 
  -2  -2   3     4833.21     4836.78     55.96 o 
  -1  -2   3     1168.21     1120.90     20.40 o 
   0  -2   3     6114.09     6061.04     59.23 o 
   1  -2   3     8297.55     8124.18     75.21 o 
   2  -2   3     4410.45     4567.24     50.73 o 
   3  -2   3     7196.27     7264.70    151.42 o 
   4  -2   3       90.16      106.15     12.95 o 
   5  -2   3     6194.33     6119.82     77.69 o 
   6  -2   3      405.58      378.07     19.22 o 
   7  -2   3     2103.06     2049.25     47.45 o 
   8  -2   3     1282.48     1351.12     58.51 o 
   9  -2   3      322.74      310.94     35.38 o 
  10  -2   3     1183.32     1242.45     46.71 o 
  11  -2   3        1.48      -18.02     12.01 o 
 -10  -1   3       76.30       78.24     23.93 o 
  -9  -1   3      821.72      719.45     47.02 o 
  -8  -1   3     1361.55     1453.57     59.17 o 
  -7  -1   3      220.53      197.88     23.27 o 
  -6  -1   3     5542.07     5333.92    107.40 o 
  -5  -1   3      106.73      129.92     15.33 o 
  -4  -1   3    10107.85    10246.66    147.50 o 
  -3  -1   3      393.85      349.77     14.18 o 
  -2  -1   3     4600.22     4840.57     43.99 o 
  -1  -1   3     7729.32     7741.91     80.61 o 
   0  -1   3     2558.59     2564.69     30.37 o 
   1  -1   3     5755.56     6044.36     57.53 o 
   2  -1   3     2908.90     2965.92     36.01 o 
   3  -1   3      519.27      494.86     14.58 o 
   4  -1   3     7705.82     7773.51    167.55 o 
   5  -1   3        5.61       12.90      8.60 o 
   6  -1   3     2288.52     2229.47     64.49 o 
   7  -1   3       96.72      118.33     19.82 o 
   8  -1   3     1067.73      943.59     48.89 o 
   9  -1   3     1169.13     1276.63     60.94 o 
  10  -1   3        6.31        3.98     10.93 o 
  11  -1   3      358.61      374.91     40.94 o 
 -10   0   3      546.37      598.87     46.74 o 
  -9   0   3      606.38      602.33     43.46 o 
  -8   0   3     1011.67     1004.72     50.01 o 
  -7   0   3     2508.82     2366.78     71.51 o 
  -6   0   3      315.65      316.21     25.33 o 
  -5   0   3     7772.93     7723.04    127.12 o 
  -4   0   3      132.86      143.76     14.86 o 
  -3   0   3    11120.72    11344.66    152.73 o 
  -2   0   3     1317.65     1413.11     25.38 o 
  -1   0   3        4.83        8.07      2.35 o 
   0   0   3     6544.21     6516.93     50.43 o 
   1   0   3     2397.69     2461.42     24.04 o 
   2   0   3     5543.22     5464.48     53.32 o 
   3   0   3     3761.91     3634.06     65.71 o 
   4   0   3      478.26      466.14     24.68 o 
   5   0   3     8721.25     8650.83    138.99 o 
   6   0   3      338.84      355.00     26.92 o 
   7   0   3     3303.52     3248.68     85.15 o 
   8   0   3      798.99      834.04     46.08 o 
   9   0   3      277.33      230.13     29.07 o 
  10   0   3     1078.15     1068.04     42.30 o 
  11   0   3       10.13       -0.93     15.33 o 
 -10   1   3       13.12        6.54     16.08 o 
  -9   1   3      636.93      651.21     45.99 o 
  -8   1   3     1335.37     1422.07     60.76 o 
  -7   1   3      160.77      186.19     22.71 o 
  -6   1   3     3011.60     3034.16     76.65 o 
  -5   1   3     3097.14     3200.63     73.28 o 
  -4   1   3     3336.70     3469.83     71.32 o 
  -3   1   3     4420.11     4699.81     80.57 o 
  -2   1   3     6447.72     6629.80     96.37 o 
  -1   1   3     8415.27     8246.37     77.89 o 
   0   1   3     1062.42     1068.47     37.34 o 
   1   1   3     5570.01     5600.23     58.32 o 
   2   1   3      655.38      671.23     16.91 o 
   3   1   3    37991.57    36108.66    409.68 o 
   4   1   3    15035.17    14330.50    192.55 o 
   5   1   3      171.42      206.85     19.35 o 
   6   1   3      189.81      182.36     20.75 o 
   7   1   3       29.10       35.61     12.53 o 
   8   1   3     2010.51     2019.72     70.38 o 
   9   1   3     1347.28     1434.22     63.37 o 
  10   1   3       50.00       23.93     15.80 o 
  11   1   3      428.46      454.18     44.21 o 
  12   1   3        6.02       64.12     25.24 o 
  -9   2   3      351.80      280.69     33.65 o 
  -8   2   3      535.77      522.32     38.88 o 
  -7   2   3     1527.39     1493.57     57.58 o 
  -6   2   3      428.47      457.82     29.72 o 
  -5   2   3     5519.64     5341.49    102.72 o 
  -4   2   3     1872.02     1857.27     49.54 o 
  -3   2   3     2983.69     2958.26     60.29 o 
  -2   2   3      129.03      156.66     11.68 o 
  -1   2   3     1420.94     1435.90     32.15 o 
   0   2   3     9328.18     9125.40     84.82 o 
   1   2   3      262.21      266.71      9.52 o 
   2   2   3     6012.25     5846.25     73.03 o 
   3   2   3     2652.03     2492.83     81.65 o 
   4   2   3       21.18       24.86      8.51 o 
   5   2   3    18366.91    17779.95    237.70 o 
   6   2   3    16653.92    16504.35    233.68 o 
   7   2   3     3248.01     3131.93     82.53 o 
   8   2   3     1976.83     2011.31     70.29 o 
   9   2   3     1560.21     1497.59     64.68 o 
  10   2   3     1671.34     1651.54     72.07 o 
  11   2   3        1.18      -13.23      8.82 o 
  12   2   3      387.24      367.34     42.90 o 
  -9   3   3      340.28      303.97     35.61 o 
  -8   3   3      678.98      719.35     45.33 o 
  -7   3   3      190.76      172.73     23.84 o 
  -6   3   3     1748.47     1704.16     57.58 o 
  -5   3   3       44.65       41.69     10.84 o 
  -4   3   3     3997.25     4182.17     81.88 o 
  -3   3   3     2128.36     2268.26     51.13 o 
  -2   3   3     2321.64     2374.91     47.95 o 
  -1   3   3     9823.57    10029.38     91.69 o 
   0   3   3      153.16      124.75      9.22 o 
   1   3   3     4370.58     4512.32     45.14 o 
   2   3   3     7210.88     7149.13     56.29 o 
   3   3   3      891.88      875.80     15.83 o 
   4   3   3    10036.50     9578.02     90.32 o 
   5   3   3      238.58      242.11     15.15 o 
   6   3   3      235.59      213.39     21.97 o 
   7   3   3     1227.69     1222.60     49.91 o 
   8   3   3     2571.19     2407.16     76.37 o 
   9   3   3     2240.57     2027.38     74.22 o 
  10   3   3        6.47      -14.58     12.81 o 
  11   3   3      603.72      589.51     33.93 o 
  12   3   3       42.88       43.93     21.31 o 
  -6   4   3      128.57      143.57     20.38 o 
  -5   4   3     2329.60     2453.89     65.43 o 
  -4   4   3      511.80      544.75     27.29 o 
  -3   4   3     4450.34     4243.81     56.61 o 
  -2   4   3     2185.63     2298.50     35.58 o 
  -1   4   3      189.36      178.42      8.97 o 
   0   4   3    15532.98    16520.24    137.38 o 
   1   4   3      261.25      276.52      7.97 o 
   2   4   3     5859.47     6063.33     50.95 o 
   3   4   3     5153.31     5157.31     48.22 o 
   4   4   3      347.60      385.86     26.68 o 
   5   4   3     7265.64     7215.37     69.75 o 
   6   4   3      384.26      429.16     24.58 o 
   7   4   3     1755.96     1749.50     59.54 o 
   8   4   3     2167.45     2106.55     70.66 o 
   9   4   3     1702.12     1606.11     65.24 o 
  10   4   3     2021.18     1896.43     75.52 o 
  11   4   3        5.56       -2.37     11.17 o 
  12   4   3      312.38      329.49     39.73 o 
  -8   5   3      564.08      808.34     60.48 o 
  -7   5   3       14.96       -4.67     15.05 o 
  -6   5   3     2500.97     2808.43     89.92 o 
  -5   5   3      495.98      475.86     33.74 o 
  -4   5   3     3778.88     3724.26     88.33 o 
  -3   5   3     1997.66     1985.91     37.17 o 
  -2   5   3     1284.45     1296.49     26.35 o 
  -1   5   3     8064.60     8455.79     83.08 o 
   0   5   3     1440.20     1484.29     23.87 o 
   1   5   3    13311.55    13657.40    100.11 o 
   2   5   3      157.59      140.00      6.92 o 
   3   5   3     9074.09     9069.07     74.60 o 
   4   5   3     7229.09     7238.76     66.38 o 
   5   5   3       74.10       60.39      7.60 o 
   6   5   3     4400.74     4287.68     67.73 o 
   7   5   3      270.02      276.97     35.24 o 
   8   5   3     3061.96     2914.14     83.75 o 
   9   5   3     1810.27     1959.06     72.81 o 
  10   5   3       96.01       49.82     20.47 o 
  11   5   3      745.31      732.43     39.30 o 
  12   5   3       25.15       32.53     19.16 o 
  -7   6   3      495.43      559.05     48.42 o 
  -6   6   3      126.11      158.81     26.92 o 
  -5   6   3     1595.58     1548.53     61.97 o 
  -4   6   3     1231.63     1355.70     53.65 o 
  -3   6   3      649.99      644.76     35.05 o 
  -2   6   3     1916.56     1951.30     55.33 o 
  -1   6   3      807.07      849.18     33.18 o 
   0   6   3     8270.74     8683.48     83.04 o 
   1   6   3        3.30       -0.65      2.64 o 
   2   6   3     6385.30     6540.70     65.37 o 
   3   6   3     4120.07     4101.35     73.07 o 
   4   6   3     2064.12     2121.85     48.48 o 
   5   6   3    15208.46    15278.27    122.92 o 
   6   6   3      294.89      299.89     17.90 o 
   7   6   3     1445.84     1468.54     30.75 o 
   8   6   3     1182.26     1170.68     35.23 o 
   9   6   3      561.82      574.66     39.54 o 
  10   6   3     1613.44     1496.00     66.36 o 
  11   6   3        9.87        6.63      9.05 o 
  12   6   3      479.03      498.76     47.11 o 
  -6   7   3     1164.45     1269.43     64.31 o 
  -5   7   3       18.11       23.18     16.08 o 
  -4   7   3     4762.42     4651.02    109.73 o 
  -3   7   3     1570.09     1641.63     58.51 o 
  -2   7   3      265.62      266.39     23.84 o 
  -1   7   3      909.47      920.88     37.39 o 
   0   7   3      108.00      123.57     14.58 o 
   1   7   3     4361.01     4550.78     64.32 o 
   2   7   3     1282.27     1255.33     29.98 o 
   3   7   3     2551.35     2628.48     33.39 o 
   4   7   3     4974.70     4715.84     69.45 o 
   5   7   3       48.37       54.74      7.28 o 
   6   7   3     4445.59     4358.89     60.42 o 
   7   7   3     1442.57     1431.19     31.06 o 
   8   7   3      857.38      863.62     25.64 o 
   9   7   3     1431.05     1445.95     42.47 o 
  10   7   3       51.01       41.71     12.39 o 
  11   7   3      792.40      765.62     50.57 o 
  12   7   3        1.24        8.41     17.39 o 
  -5   8   3     1532.69     1637.98     70.76 o 
  -4   8   3       77.68       83.84     21.22 o 
  -3   8   3     1906.78     1874.37     65.43 o 
  -2   8   3      721.85      630.93     36.55 o 
  -1   8   3      324.58      286.86     24.58 o 
   0   8   3     3154.77     3128.66     73.84 o 
   1   8   3        9.32       14.06     10.38 o 
   2   8   3     1719.49     1682.55     37.67 o 
   3   8   3     2408.89     2367.85     45.21 o 
   4   8   3      335.84      311.02     17.12 o 
   5   8   3     4501.48     4586.27     54.83 o 
   6   8   3        1.25       -0.68      5.02 o 
   7   8   3     1396.58     1419.92     47.78 o 
   8   8   3      661.42      640.16     22.91 o 
   9   8   3      788.33      864.76     39.22 o 
  10   8   3     1430.11     1413.67     36.88 o 
  11   8   3       25.19       -6.17     15.14 o 
  12   8   3      334.92      312.01     37.95 o 
  -4   9   3     1008.17     1019.30     54.31 o 
  -3   9   3      396.19      440.81     35.80 o 
  -2   9   3      585.44      524.37     36.17 o 
  -1   9   3      963.24      936.11     44.12 o 
   0   9   3       35.36       38.04     13.65 o 
   1   9   3     2987.60     3056.38    106.23 o 
   2   9   3      876.96      831.95     29.49 o 
   3   9   3     1506.28     1514.45     48.60 o 
   4   9   3     3621.56     3770.84     63.39 o 
   5   9   3       15.42        4.52      6.52 o 
   6   9   3     2411.17     2378.05     50.79 o 
   7   9   3      198.17      173.28     16.42 o 
   8   9   3     1149.62     1219.66     31.50 o 
   9   9   3     1018.94      982.53     29.87 o 
  10   9   3       67.43       83.58     15.63 o 
  11   9   3      836.02      836.63     37.14 o 
  -3  10   3      682.93      631.49     43.56 o 
  -2  10   3      458.02      474.83     37.11 o 
  -1  10   3      437.42      430.34     32.90 o 
   0  10   3     1805.27     1718.09     61.04 o 
   1  10   3       16.81       10.60      8.44 o 
   2  10   3     1338.79     1298.57     37.73 o 
   3  10   3     1082.03     1103.81     34.44 o 
   4  10   3      873.59      891.95     43.74 o 
   5  10   3     2056.38     2095.53     49.00 o 
   6  10   3      146.07      145.40     15.70 o 
   7  10   3      873.59      874.32     34.12 o 
   8  10   3      832.80      873.75     34.39 o 
   9  10   3      526.40      573.07     40.85 o 
  10  10   3      809.86      763.47     47.86 o 
  11  10   3       26.02       28.00     12.71 o 
  -2  11   3      253.33      210.50     29.35 o 
  -1  11   3      803.14      691.22     43.56 o 
   0  11   3       22.28       10.91      9.44 o 
   1  11   3     1248.92     1165.84     38.66 o 
   2  11   3      440.34      381.82     34.49 o 
   3  11   3      940.44      956.74     34.17 o 
   4  11   3     2595.54     2674.53     58.29 o 
   5  11   3        4.46       10.99      9.38 o 
   6  11   3      967.45      989.42     36.09 o 
   7  11   3      506.05      538.18     27.96 o 
   8  11   3      696.26      667.10     43.28 o 
   9  11   3     1160.13     1311.02     61.97 o 
  10  11   3      141.99      145.53     27.67 o 
   0  12   3      852.69      873.03     36.97 o 
   1  12   3        1.18        2.71      8.81 o 
   2  12   3      498.90      563.19     36.27 o 
   3  12   3      365.72      370.44     43.70 o 
   4  12   3       97.80      104.26     15.66 o 
   5  12   3     1293.54     1308.24     43.04 o 
   6  12   3      138.74      138.63     18.79 o 
   7  12   3      672.09      650.93     43.84 o 
   8  12   3      962.23     1034.16     56.18 o 
   2  13   3      162.48      158.53     28.88 o 
   3  13   3      302.67      317.71     37.39 o 
   4  13   3      803.50      734.87     51.04 o 
   5  13   3        0.30       -6.26     12.62 o 
   6  13   3      625.62      626.72     47.39 o 
  -5 -12   4      633.98      716.08     53.18 o 
  -4 -12   4      297.99      264.43     35.52 o 
  -3 -12   4     1303.15     1278.40     67.67 o 
  -2 -12   4        9.99        6.26     16.08 o 
  -1 -12   4      671.42      639.43     48.79 o 
  -7 -11   4      921.36     1003.50     62.06 o 
  -6 -11   4      239.55      216.01     33.65 o 
  -5 -11   4      952.23     1024.91     59.26 o 
  -4 -11   4      907.05      953.03     56.74 o 
  -3 -11   4      146.21       85.34     23.74 o 
  -2 -11   4     1543.59     1611.91     70.20 o 
  -1 -11   4       47.22       81.32     21.97 o 
   0 -11   4      857.67      948.08     55.05 o 
   1 -11   4      431.70      344.91     37.29 o 
   2 -11   4      169.75      155.72     29.07 o 
  -8 -10   4     1190.80     1227.09     67.67 o 
  -7 -10   4       29.59       24.58     18.60 o 
  -6 -10   4     1298.07     1198.76     63.37 o 
  -5 -10   4      856.38      894.89     52.72 o 
  -4 -10   4      970.37      969.85     54.40 o 
  -3 -10   4     1448.75     1478.52     64.96 o 
  -2 -10   4       35.00       27.67     15.61 o 
  -1 -10   4     1440.74     1338.41     60.57 o 
   0 -10   4      234.74      160.68     26.08 o 
   1 -10   4     1014.56      941.81     51.88 o 
   2 -10   4      826.23      795.91     50.57 o 
   3 -10   4        2.07       -6.82     12.15 o 
   4 -10   4      602.15      524.37     45.99 o 
  -9  -9   4      687.22      787.47     45.05 o 
  -8  -9   4       68.76       42.53     18.69 o 
  -7  -9   4     2437.25     2309.95     86.37 o 
  -6  -9   4      905.98      928.91     52.81 o 
  -5  -9   4      425.74      452.49     37.95 o 
  -4  -9   4     1260.40     1382.44     60.57 o 
  -3  -9   4     2177.78     2143.48     74.78 o 
  -2  -9   4     4153.05     4079.73    103.75 o 
  -1  -9   4       71.50       45.43     16.17 o 
   0  -9   4     1299.25     1348.60     57.58 o 
   1  -9   4      740.07      675.51     41.78 o 
   2  -9   4      470.42      360.33     33.65 o 
   3  -9   4     2121.37     1981.68     76.09 o 
   4  -9   4      102.10       42.81     18.04 o 
   5  -9   4      249.29      240.97     33.74 o 
 -10  -8   4       76.96       70.54     16.82 o 
  -9  -8   4      221.41      283.41     47.20 o 
  -8  -8   4     1137.15     1091.16     39.42 o 
  -7  -8   4        1.40       -0.50      8.97 o 
  -6  -8   4     2598.23     2706.20     56.23 o 
  -5  -8   4     1685.21     1774.87     42.78 o 
  -4  -8   4       44.23       26.17     14.02 o 
  -3  -8   4     1309.42     1348.04     55.62 o 
  -2  -8   4        4.47        5.23     10.28 o 
  -1  -8   4     3663.70     3560.96     91.13 o 
   0  -8   4     3176.94     3118.10     84.31 o 
   1  -8   4     1497.11     1478.71     58.23 o 
   2  -8   4     2838.42     2847.03     84.22 o 
   3  -8   4       57.68       42.81     15.70 o 
   4  -8   4     1786.61     1823.99     71.79 o 
   5  -8   4      429.72      366.41     35.89 o 
   6  -8   4      219.18      220.12     32.25 o 
 -10  -7   4      745.40      698.41     70.99 o 
  -9  -7   4      429.99      413.63     27.36 o 
  -8  -7   4        5.60       19.75      9.86 o 
  -7  -7   4     1945.43     1878.14     58.19 o 
  -6  -7   4      193.24      147.93     15.11 o 
  -5  -7   4      561.84      575.80     23.87 o 
  -4  -7   4     1601.55     1597.44     36.67 o 
  -3  -7   4      125.20      104.38     17.99 o 
  -2  -7   4     5585.21     5811.27    117.40 o 
  -1  -7   4      427.98      564.94     33.56 o 
   0  -7   4      475.84      473.52     31.13 o 
   1  -7   4      863.49      772.44     38.98 o 
   2  -7   4      283.46      242.93     24.77 o 
   3  -7   4     2633.02     2559.70     77.11 o 
   4  -7   4       12.76       -2.24     10.94 o 
   5  -7   4      860.40      943.40     51.69 o 
   6  -7   4      203.36      174.79     28.13 o 
   7  -7   4      108.81       80.57     22.53 o 
 -10  -6   4      308.41      254.90     34.12 o 
  -9  -6   4      308.63      336.82     41.36 o 
  -8  -6   4     2098.05     2100.14     54.40 o 
  -7  -6   4       72.58       75.13     12.87 o 
  -6  -6   4     2796.70     2813.04     56.75 o 
  -5  -6   4      606.01      601.84     25.42 o 
  -4  -6   4     1624.63     1651.39     36.56 o 
  -3  -6   4     2431.74     2383.00     42.30 o 
  -2  -6   4      153.78      148.03     10.35 o 
  -1  -6   4     5029.22     4967.87    104.69 o 
   0  -6   4     2647.36     2636.07     39.13 o 
   1  -6   4     2575.30     2513.71     67.30 o 
   2  -6   4     2678.38     2660.18     71.69 o 
   3  -6   4       69.48       61.32     14.96 o 
   4  -6   4     2719.95     2657.29     78.33 o 
   5  -6   4      214.79      197.60     25.42 o 
   6  -6   4      370.78      419.78     36.92 o 
   7  -6   4      460.40      451.65     40.57 o 
   8  -6   4        0.70        2.06     13.83 o 
 -10  -5   4      600.12      588.21     47.20 o 
  -9  -5   4      902.60      888.53     50.57 o 
  -8  -5   4       20.26       27.43     21.83 o 
  -7  -5   4     3942.14     4050.28     73.21 o 
  -6  -5   4      762.87      829.76     35.47 o 
  -5  -5   4     1825.55     1836.48     40.93 o 
  -4  -5   4     2065.45     2069.56     40.89 o 
  -3  -5   4     1809.86     1937.37     36.90 o 
  -2  -5   4     4315.05     4105.12     54.85 o 
  -1  -5   4     1122.84     1159.90     24.64 o 
   0  -5   4      836.12      823.53     52.62 o 
   1  -5   4     6191.74     6281.65     69.31 o 
   2  -5   4     3223.65     3281.40     45.44 o 
   3  -5   4     4916.46     5093.12     63.92 o 
   4  -5   4      286.84      292.19     25.70 o 
   5  -5   4     1425.39     1342.99     54.87 o 
   6  -5   4      541.44      579.71     39.16 o 
   7  -5   4      233.29      197.50     27.20 o 
   8  -5   4      722.57      691.87     48.79 o 
   9  -5   4       72.56       77.21     23.65 o 
 -10  -4   4      339.92      363.60     38.60 o 
  -9  -4   4       80.03       81.69     20.84 o 
  -8  -4   4     2774.82     2753.37     84.31 o 
  -7  -4   4        0.65        7.38      7.95 o 
  -6  -4   4     4953.35     5060.02     78.95 o 
  -5  -4   4     2754.68     2753.45     51.16 o 
  -4  -4   4      201.50      192.74     13.20 o 
  -3  -4   4     5654.03     5694.80     70.52 o 
  -2  -4   4      740.65      791.43     20.93 o 
  -1  -4   4    10120.12    10147.89     98.77 o 
   0  -4   4     5202.99     5381.43     60.69 o 
   1  -4   4     1970.66     2052.63     43.37 o 
   2  -4   4     9858.38     9994.27     99.59 o 
   3  -4   4      143.83      146.50     10.16 o 
   4  -4   4     5036.58     5080.73    134.41 o 
   5  -4   4     1017.86     1032.39     29.24 o 
   6  -4   4      918.90      957.04     48.89 o 
   7  -4   4     1033.42     1042.39     51.97 o 
   8  -4   4       32.78       25.42     14.21 o 
   9  -4   4      911.45      883.02     55.52 o 
 -10  -3   4      965.38      923.40     55.80 o 
  -9  -3   4     1042.02      929.76     51.60 o 
  -8  -3   4      232.39      212.65     25.80 o 
  -7  -3   4     4176.48     4088.14     99.45 o 
  -6  -3   4      590.15      550.59     24.10 o 
  -5  -3   4     1932.22     2009.59     43.29 o 
  -4  -3   4     5767.20     5928.63     76.87 o 
  -3  -3   4      100.25       90.23      8.91 o 
  -2  -3   4     1464.57     1253.38     30.94 o 
  -1  -3   4     1681.15     1635.70     28.98 o 
   0  -3   4       37.90       42.11      9.44 o 
   1  -3   4    14276.73    14888.28    131.12 o 
   2  -3   4     3167.76     3205.05     42.83 o 
   3  -3   4    11106.38    11140.16    108.37 o 
   4  -3   4        3.76       -5.17      4.27 o 
   5  -3   4     5794.49     5812.00     76.65 o 
   6  -3   4     1664.59     1593.37     38.91 o 
   7  -3   4      882.23      843.26     30.93 o 
   8  -3   4      525.33      544.10     27.77 o 
   9  -3   4       11.23       12.88     10.41 o 
  10  -3   4      419.26      396.69     42.16 o 
 -10  -2   4      450.04      483.62     43.09 o 
  -9  -2   4      184.97      166.19     26.27 o 
  -8  -2   4     2334.60     2323.03     76.65 o 
  -7  -2   4        8.51        9.63     10.75 o 
  -6  -2   4     2969.26     2891.34     74.78 o 
  -5  -2   4     3081.92     3200.45     55.93 o 
  -4  -2   4     2484.36     2460.29     64.87 o 
  -3  -2   4     8180.39     8167.85     90.16 o 
  -2  -2   4     1344.46     1451.51     28.09 o 
  -1  -2   4    16346.85    15907.33    138.74 o 
   0  -2   4     4164.84     3969.58     45.88 o 
   1  -2   4     3507.26     3510.29     42.44 o 
   2  -2   4     4387.41     4389.64     51.19 o 
   3  -2   4     3548.95     3782.86     49.15 o 
   4  -2   4    10024.79     9849.50    164.79 o 
   5  -2   4      321.28      358.38     17.00 o 
   6  -2   4     3038.01     3004.60     53.90 o 
   7  -2   4     3328.01     3174.74     60.14 o 
   8  -2   4       28.75        8.76     15.84 o 
   9  -2   4     1192.69     1158.76     72.63 o 
  10  -2   4       87.75      139.63     19.84 o 
  11  -2   4      259.20      275.43     27.03 o 
 -10  -1   4      610.67      644.48     48.89 o 
  -9  -1   4     1319.11     1342.62     62.16 o 
  -8  -1   4       23.94       10.56     13.09 o 
  -7  -1   4     3916.13     3777.16     94.50 o 
  -6  -1   4      401.09      413.61     19.79 o 
  -5  -1   4     1286.13     1202.04     43.65 o 
  -4  -1   4     5925.40     6020.84     77.40 o 
  -3  -1   4     6733.25     7131.02     61.58 o 
  -2  -1   4     9307.99     9164.22     72.77 o 
  -1  -1   4        5.14        5.89      5.51 o 
   0  -1   4     3097.48     3062.74     37.30 o 
   1  -1   4     8261.25     8370.88     77.62 o 
   2  -1   4     4246.06     4231.52     59.87 o 
   3  -1   4     6273.92     6469.94     68.83 o 
   4  -1   4     3638.77     3585.19     49.67 o 
   5  -1   4     3458.91     3476.12     52.74 o 
   6  -1   4     2272.52     2266.86     65.99 o 
   7  -1   4     1337.32     1287.56     52.16 o 
   8  -1   4     1376.78     1377.85     59.07 o 
   9  -1   4       78.38       66.83     20.38 o 
  10  -1   4      592.27      674.67     47.95 o 
  11  -1   4      269.55      299.07     34.16 o 
 -10   0   4      296.41      311.54     37.48 o 
  -9   0   4      321.63      311.16     34.21 o 
  -8   0   4     1400.94     1366.55     58.98 o 
  -7   0   4        1.28        3.55      9.91 o 
  -6   0   4     3960.71     4086.46     93.00 o 
  -5   0   4     2200.38     2056.36     58.23 o 
  -4   0   4     2019.55     2068.61     54.49 o 
  -3   0   4     9078.41     9040.13    132.54 o 
  -2   0   4     5675.01     6104.64     53.61 o 
  -1   0   4    13541.66    13032.73    141.89 o 
   0   0   4     4277.36     4410.03     39.83 o 
   1   0   4     2158.94     2204.04     33.44 o 
   2   0   4     2911.74     3002.05     43.84 o 
   3   0   4     4736.33     4863.91     53.77 o 
   4   0   4    10667.96    10033.73    146.38 o 
   5   0   4     2422.97     2503.53     63.84 o 
   6   0   4     1373.57     1376.36     50.01 o 
   7   0   4      875.47      868.81     43.84 o 
   8   0   4      552.48      520.17     36.92 o 
   9   0   4     1253.67     1220.54     59.26 o 
  10   0   4      224.03      208.91     31.22 o 
  11   0   4      229.36      269.85     36.17 o 
  -9   1   4      462.97      476.89     41.22 o 
  -8   1   4      229.71      237.51     28.23 o 
  -7   1   4     3202.04     3011.35     83.75 o 
  -6   1   4      478.73      502.22     31.50 o 
  -5   1   4     1711.96     1764.17     53.56 o 
  -4   1   4     5719.43     5945.50    105.15 o 
  -3   1   4     1713.95     1757.16     45.80 o 
  -2   1   4    13834.91    13929.97    179.28 o 
  -1   1   4       15.20        7.41      3.79 o 
   0   1   4     2224.64     2230.91     31.90 o 
   1   1   4     6502.24     6512.43     76.79 o 
   2   1   4     1788.64     1781.16     26.92 o 
   3   1   4     6359.45     6237.13     96.65 o 
   4   1   4      934.38      952.38     34.58 o 
   5   1   4     5632.48     5509.83    103.66 o 
   6   1   4      134.12      139.18     18.60 o 
   7   1   4      725.75      707.29     39.44 o 
   8   1   4     1815.26     1699.58     64.59 o 
   9   1   4       95.66       89.64     21.97 o 
  10   1   4     1375.65     1369.35     65.06 o 
  11   1   4      228.90      180.31     30.85 o 
  12   1   4       84.88       90.58     19.20 o 
  -9   2   4      457.95      506.43     43.46 o 
  -8   2   4      587.71      549.24     40.29 o 
  -7   2   4       11.87        8.41     12.43 o 
  -6   2   4     2510.04     2457.82     71.04 o 
  -5   2   4     1455.95     1489.65     49.35 o 
  -4   2   4      809.89      824.13     33.65 o 
  -3   2   4     2993.03     3226.80     66.27 o 
  -2   2   4     1475.30     1528.44     39.54 o 
  -1   2   4     4634.03     4159.54     57.34 o 
   0   2   4     7498.62     7521.99     76.19 o 
   1   2   4     4100.04     3977.70    118.85 o 
   2   2   4     3610.43     3671.16     82.44 o 
   3   2   4     5028.33     5035.60     63.19 o 
   4   2   4    13110.19    12534.41    128.76 o 
   5   2   4     1311.81     1307.94     45.33 o 
   6   2   4    12558.43    12767.38    194.70 o 
   7   2   4     2543.81     2547.08     74.40 o 
   8   2   4      372.17      317.71     30.10 o 
   9   2   4     1353.77     1343.27     60.29 o 
  10   2   4      164.87      143.20     27.57 o 
  11   2   4      358.64      239.01     34.77 o 
  12   2   4      256.16      223.64     28.60 o 
  -9   3   4      479.91      547.74     45.80 o 
  -8   3   4      130.09      107.30     23.65 o 
  -7   3   4     1004.06     1045.38     50.47 o 
  -6   3   4      136.30      121.33     19.26 o 
  -5   3   4     1344.55     1376.17     48.32 o 
  -4   3   4     1871.05     1814.46     51.69 o 
  -3   3   4     4554.21     4963.68     88.24 o 
  -2   3   4    10855.48    11177.81    150.77 o 
  -1   3   4     3310.54     3527.69     62.25 o 
   0   3   4      595.79      558.26     11.55 o 
   1   3   4     2584.24     2422.70     24.94 o 
   2   3   4     2663.74     2702.27     27.08 o 
   3   3   4     4099.88     4022.54     39.32 o 
   4   3   4     1543.76     1651.86     34.96 o 
   5   3   4     6398.98     6434.69     84.24 o 
   6   3   4      119.13      148.24     19.16 o 
   7   3   4      610.58      611.86     36.83 o 
   8   3   4     3738.12     3513.10     93.94 o 
   9   3   4     3555.96     3149.97     93.19 o 
  10   3   4     1386.06     1298.69     62.44 o 
  11   3   4      364.06      348.74     38.23 o 
  12   3   4      228.83      209.77     24.98 o 
  -6   4   4     1510.35     1573.77     57.95 o 
  -5   4   4      700.59      690.38     35.24 o 
  -4   4   4      789.70      838.62     34.68 o 
  -3   4   4     2422.17     2490.07     57.95 o 
  -2   4   4      570.11      595.07     17.81 o 
  -1   4   4     7328.30     7222.26     73.82 o 
   0   4   4     5531.54     5861.00     51.91 o 
   1   4   4      253.81      212.00     11.70 o 
   2   4   4     5536.70     5589.27     48.34 o 
   3   4   4     4005.88     4183.71     53.22 o 
   4   4   4     7080.52     7053.08     64.59 o 
   5   4   4     3182.20     3180.07     46.60 o 
   6   4   4     1876.76     1888.33     69.78 o 
   7   4   4      447.57      469.78     32.62 o 
   8   4   4      414.62      414.64     33.74 o 
   9   4   4     1363.08     1319.62     58.98 o 
  10   4   4      535.76      451.46     39.35 o 
  11   4   4      461.44      407.35     39.82 o 
  12   4   4      207.42      209.81     24.74 o 
  -7   5   4     1524.53     1734.82     79.64 o 
  -6   5   4      311.20      304.43     33.56 o 
  -5   5   4     2660.01     2743.93     81.69 o 
  -4   5   4     2599.68     2703.70     49.87 o 
  -3   5   4     1508.25     1432.05     44.96 o 
  -2   5   4     3020.82     3112.15     45.67 o 
  -1   5   4      443.61      466.72     24.30 o 
   0   5   4     2330.72     2255.58     28.65 o 
   1   5   4     6384.36     6357.79     55.64 o 
   2   5   4      710.91      738.19     14.62 o 
   3   5   4     7865.35     8081.01     70.57 o 
   4   5   4       47.70       41.55      8.29 o 
   5   5   4     5738.95     5578.08     58.79 o 
   6   5   4     2104.43     2105.66     34.94 o 
   7   5   4      350.15      368.48     21.27 o 
   8   5   4     1767.23     1698.37     63.84 o 
   9   5   4       96.92       64.59     18.97 o 
  10   5   4     1477.30     1314.39     62.81 o 
  11   5   4      422.21      384.35     38.98 o 
  12   5   4      227.84      231.85     25.06 o 
  -7   6   4        0.54        8.69     19.26 o 
  -6   6   4      858.37     1047.81     57.02 o 
  -5   6   4      646.76      679.63     42.16 o 
  -4   6   4       10.21        8.04     11.40 o 
  -3   6   4     2427.11     2490.07     68.23 o 
  -2   6   4      279.32      307.24     22.25 o 
  -1   6   4     4996.72     4983.93     59.58 o 
   0   6   4     3025.52     3085.20     36.40 o 
   1   6   4      700.30      681.72     14.84 o 
   2   6   4     8635.29     8756.61     72.98 o 
   3   6   4       48.53       55.77      5.76 o 
   4   6   4    14172.82    14192.70    119.65 o 
   5   6   4      474.25      525.51     23.18 o 
   6   6   4     5156.05     5084.59     59.42 o 
   7   6   4      916.60      933.49     24.62 o 
   8   6   4      723.27      710.67     30.07 o 
   9   6   4     1885.73     1913.54     71.88 o 
  10   6   4      270.47      197.88     28.70 o 
  11   6   4      633.03      598.77     46.17 o 
  12   6   4      310.20      288.08     38.23 o 
  -6   7   4      101.47      102.54     24.02 o 
  -5   7   4      957.36      992.94     52.81 o 
  -4   7   4      995.95      979.48     48.51 o 
  -3   7   4     1819.02     1717.72     59.07 o 
  -2   7   4     2158.67     2092.07     61.50 o 
  -1   7   4      742.00      731.04     33.09 o 
   0   7   4     1251.65     1290.02     32.86 o 
   1   7   4     2671.37     2722.95     55.15 o 
   2   7   4     1258.11     1211.28     20.84 o 
   3   7   4     5756.62     5903.16     67.53 o 
   4   7   4      164.21      157.24      9.23 o 
   5   7   4     4677.55     4622.48     53.74 o 
   6   7   4     1540.58     1580.88     32.67 o 
   7   7   4      800.66      808.44     23.67 o 
   8   7   4     4046.03     4058.18     59.36 o 
   9   7   4       46.64       38.79     16.54 o 
  10   7   4     1069.48     1016.87     54.77 o 
  11   7   4      352.93      342.38     36.92 o 
  12   7   4       90.59       74.62     26.59 o 
  -5   8   4      181.87      211.24     29.72 o 
  -4   8   4      318.70      320.79     31.78 o 
  -3   8   4     1621.17     1649.76     61.50 o 
  -2   8   4      760.60      714.77     38.14 o 
  -1   8   4     7265.60     7062.38    127.31 o 
   0   8   4     3686.00     3587.19     79.45 o 
   1   8   4       55.44       56.12      9.58 o 
   2   8   4     1096.43     1081.62     29.64 o 
   3   8   4      458.17      437.77     19.25 o 
   4   8   4     4457.86     4744.45     69.12 o 
   5   8   4     1136.29     1067.82     24.13 o 
   6   8   4     2212.71     2221.02     57.47 o 
   7   8   4      575.24      542.30     20.01 o 
   8   8   4      733.63      715.18     24.06 o 
   9   8   4     2098.09     2158.34     43.20 o 
  10   8   4      316.37      306.12     33.65 o 
  11   8   4      247.08      271.07     34.21 o 
  12   8   4      240.44      243.58     24.66 o 
  -4   9   4      818.43      819.93     48.79 o 
  -3   9   4      341.67      368.93     32.81 o 
  -2   9   4     2455.88     2454.92     75.34 o 
  -1   9   4        2.73       15.05     12.24 o 
   0   9   4     3228.39     3038.50     58.88 o 
   1   9   4     1265.28     1255.82     35.55 o 
   2   9   4      260.32      258.10     16.95 o 
   3   9   4     1637.72     1726.55     72.86 o 
   4   9   4       15.71       26.54      8.37 o 
   5   9   4     2826.29     2866.95     77.25 o 
   6   9   4      791.29      857.10     31.17 o 
   7   9   4      471.90      455.05     23.58 o 
   8   9   4     1469.24     1489.46     34.88 o 
   9   9   4       18.20       12.19      7.70 o 
  10   9   4     1001.99      949.29     36.93 o 
  11   9   4      307.00      293.89     25.44 o 
  12   9   4      111.84       97.40     28.32 o 
  -3  10   4     1290.53     1238.96     58.98 o 
  -2  10   4        2.68        6.08     12.71 o 
  -1  10   4     1408.33     1461.42     57.39 o 
   0  10   4      436.14      442.96     24.16 o 
   1  10   4      489.19      481.45     24.11 o 
   2  10   4      924.08      999.64     33.29 o 
   3  10   4      129.74      152.22     15.16 o 
   4  10   4     2797.68     2855.76     58.00 o 
   5  10   4      667.79      668.59     27.51 o 
   6  10   4     1792.56     1898.56     47.68 o 
   7  10   4      924.89     1011.36     43.60 o 
   8  10   4      166.14      175.16     17.74 o 
   9  10   4     1353.41     1506.19     62.16 o 
  11  10   4      412.88      398.65     40.19 o 
  -1  11   4      140.06      141.51     26.83 o 
   0  11   4     1250.03     1066.97     59.63 o 
   1  11   4      417.96      425.39     38.23 o 
   2  11   4      804.37      699.63     46.74 o 
   3  11   4     1856.47     1822.12     74.22 o 
   4  11   4        1.49        1.59     12.71 o 
   5  11   4     1982.26     2088.51     79.17 o 
   6  11   4      361.10      409.87     37.67 o 
   7  11   4      501.92      511.10     39.91 o 
   8  11   4      642.26      728.42     49.54 o 
   0  12   4      486.98      448.38     42.44 o 
   1  12   4      362.24      347.34     38.42 o 
   2  12   4      667.71      585.78     44.49 o 
   3  12   4       91.59       75.62     22.34 o 
   4  12   4     1101.56     1199.89     62.16 o 
   5  12   4      552.73      590.74     45.15 o 
   6  12   4      876.86      901.15     54.12 o 
   7  12   4      820.84      762.91     50.75 o 
   3  13   4      760.96      804.97     54.49 o 
   4  13   4       23.21        5.70     15.80 o 
   5  13   4      681.63      755.25     52.81 o 
   6  13   4      136.22       93.56     23.84 o 
   7  13   4      168.83      205.82     32.62 o 
  -6 -11   5      268.53      224.61     33.84 o 
  -5 -11   5      597.42      585.22     47.67 o 
  -4 -11   5        3.05       -9.44     12.62 o 
  -3 -11   5     1175.83     1150.16     62.16 o 
  -2 -11   5      849.11      752.72     50.29 o 
  -1 -11   5      266.38      268.64     32.90 o 
   0 -11   5     1072.02      992.10     57.11 o 
   1 -11   5        0.29      -13.83     12.90 o 
  -7 -10   5     1101.49     1135.58     65.15 o 
  -6 -10   5      996.95     1035.38     59.45 o 
  -5 -10   5       70.74       50.10     18.69 o 
  -4 -10   5     1134.62     1174.09     60.29 o 
  -3 -10   5      156.09      129.64     26.08 o 
  -2 -10   5     2491.42     2528.11     87.40 o 
  -1 -10   5     1278.42     1133.71     57.20 o 
   0 -10   5      267.81      230.87     30.19 o 
   1 -10   5     1141.88     1143.99     58.23 o 
   2 -10   5       14.72       16.26     15.33 o 
   3 -10   5     1038.77     1034.07     58.70 o 
  -8  -9   5     1610.42     1729.77     79.54 o 
  -7  -9   5      404.69      435.11     41.69 o 
  -6  -9   5      879.06      924.61     54.68 o 
  -5  -9   5     1088.80     1041.92     56.46 o 
  -4  -9   5        0.11       -2.80     11.59 o 
  -3  -9   5     2673.38     2793.10     88.80 o 
  -2  -9   5      783.39      784.50     46.92 o 
  -1  -9   5     1651.23     1644.15     64.68 o 
   0  -9   5     1265.62     1177.08     55.15 o 
   1  -9   5        6.90        8.69     12.06 o 
   2  -9   5     1249.70     1149.41     56.74 o 
   3  -9   5       41.03       45.80     19.16 o 
   4  -9   5      915.30      803.01     51.60 o 
   5  -9   5      404.39      324.34     37.48 o 
  -9  -8   5      817.43      808.41     37.32 o 
  -8  -8   5       35.28       25.20     10.90 o 
  -7  -8   5     1027.15     1055.62     62.72 o 
  -6  -8   5     1256.58     1318.62     41.45 o 
  -5  -8   5      595.32      567.18     25.49 o 
  -4  -8   5     2809.05     3122.12     92.82 o 
  -3  -8   5     1158.00     1105.48     52.53 o 
  -2  -8   5     2028.42     2125.90     72.16 o 
  -1  -8   5     2689.01     2501.38     76.74 o 
   0  -8   5     1833.05     1759.59     64.21 o 
   1  -8   5     4097.17     3757.06     97.30 o 
   2  -8   5      255.55      179.46     24.58 o 
   3  -8   5     2205.00     2290.32     78.24 o 
   4  -8   5      218.19      246.11     29.82 o 
   5  -8   5      322.96      269.76     32.81 o 
   6  -8   5      926.35      924.99     57.02 o 
  -9  -7   5       93.12       89.10     16.79 o 
  -8  -7   5     2760.33     2760.88     64.97 o 
  -7  -7   5       28.49       26.81     10.01 o 
  -6  -7   5     1099.26     1120.28     36.50 o 
  -5  -7   5     1453.33     1499.53     39.31 o 
  -4  -7   5      171.66      179.05     14.19 o 
  -3  -7   5     4292.38     4282.85     63.96 o 
  -2  -7   5     2965.44     3057.90     83.38 o 
  -1  -7   5       15.40       24.86     12.24 o 
   0  -7   5      737.92      791.51     40.10 o 
   1  -7   5       39.62       54.87     14.77 o 
   2  -7   5     1868.89     1827.73     64.03 o 
   3  -7   5      948.84      842.83     44.77 o 
   4  -7   5     1151.78     1117.35     53.37 o 
   5  -7   5     1492.77     1506.66     64.31 o 
   6  -7   5       80.88       72.53     20.56 o 
   7  -7   5      756.95      708.98     50.29 o 
 -10  -6   5       26.75       -3.46     14.67 o 
  -9  -6   5     1228.38     1176.51     44.22 o 
  -8  -6   5        1.83       -0.37      8.19 o 
  -7  -6   5     2658.26     2758.03    108.75 o 
  -6  -6   5      794.91      782.12     30.00 o 
  -5  -6   5       79.21       85.09     11.79 o 
  -4  -6   5     1204.60     1215.19     36.27 o 
  -3  -6   5        9.04        8.99      5.62 o 
  -2  -6   5     2881.89     2826.98     46.73 o 
  -1  -6   5     3003.59     2935.11     53.00 o 
   0  -6   5       25.58       14.64     10.05 o 
   1  -6   5     4610.99     4571.20     98.24 o 
   2  -6   5       61.89       81.32     16.45 o 
   3  -6   5     2967.87     2983.50     80.10 o 
   4  -6   5      173.85      201.71     24.58 o 
   5  -6   5      469.81      478.38     35.52 o 
   6  -6   5     1106.88     1149.60     56.74 o 
   7  -6   5       78.56      106.84     24.12 o 
   8  -6   5      313.22      279.85     35.99 o 
 -10  -5   5     1247.15     1270.08     65.71 o 
  -9  -5   5       11.50       23.27     16.73 o 
  -8  -5   5     2237.35     2258.03     57.48 o 
  -7  -5   5      350.69      314.01     21.72 o 
  -6  -5   5     1487.31     1534.79     44.54 o 
  -5  -5   5     3551.04     3488.73     60.89 o 
  -4  -5   5        3.10        2.22      4.94 o 
  -3  -5   5     3365.11     3424.80     54.00 o 
  -2  -5   5      285.86      296.98     14.44 o 
  -1  -5   5     3037.69     3051.81     46.12 o 
   0  -5   5     3848.24     3781.67     51.75 o 
   1  -5   5        1.12        1.12      4.01 o 
   2  -5   5     4502.95     4529.29    136.93 o 
   3  -5   5      459.68      472.03     25.84 o 
   4  -5   5     2302.44     2227.97     67.49 o 
   5  -5   5     1611.79     1671.91     61.13 o 
   6  -5   5       26.29       -6.36      9.81 o 
   7  -5   5      970.61      996.87     53.93 o 
   8  -5   5       13.72       20.28     14.58 o 
   9  -5   5      169.42      219.19     34.49 o 
 -10  -4   5        8.95       14.49     15.70 o 
  -9  -4   5      783.38      735.62     47.86 o 
  -8  -4   5      477.29      436.14     35.89 o 
  -7  -4   5     2094.70     2141.94     52.79 o 
  -6  -4   5     1325.85     1266.63     42.25 o 
  -5  -4   5      142.39      140.55     13.73 o 
  -4  -4   5     3197.46     3166.12     54.10 o 
  -3  -4   5      358.50      384.07     16.86 o 
  -2  -4   5     8934.19     9231.09     98.59 o 
  -1  -4   5     4269.39     4409.50     57.13 o 
   0  -4   5     1328.15     1435.12     46.13 o 
   1  -4   5     4600.73     4407.55     55.52 o 
   2  -4   5      234.32      236.27     12.11 o 
   3  -4   5     4808.95     4888.08    104.59 o 
   4  -4   5     2242.29     2280.24     58.09 o 
   5  -4   5     1111.42     1163.60     31.33 o 
   6  -4   5     1750.75     1687.73     40.77 o 
   7  -4   5       68.68       63.75     16.73 o 
   8  -4   5      655.06      632.52     43.74 o 
   9  -4   5      157.99      193.48     31.69 o 
 -10  -3   5      586.43      582.79     45.52 o 
  -9  -3   5      178.18      154.97     26.73 o 
  -8  -3   5     1228.81     1170.82     54.77 o 
  -7  -3   5      439.15      385.85     31.31 o 
  -6  -3   5     1382.83     1358.55     47.81 o 
  -5  -3   5     4503.35     4531.27     93.28 o 
  -4  -3   5      405.75      443.11     19.42 o 
  -3  -3   5     7221.02     7251.67     86.16 o 
  -2  -3   5     3079.56     3363.09     49.42 o 
  -1  -3   5      393.67      298.54     12.71 o 
   0  -3   5     9237.20     8988.51     90.00 o 
   1  -3   5      163.20      191.63     18.23 o 
   2  -3   5     5379.47     5318.76     62.41 o 
   3  -3   5     1730.75     1824.93     33.50 o 
   4  -3   5     4046.15     4067.03     85.71 o 
   5  -3   5     4303.88     4279.06     62.94 o 
   6  -3   5        2.29       14.61      7.47 o 
   7  -3   5      799.56      827.44     64.92 o 
   8  -3   5       11.17       24.22      9.96 o 
   9  -3   5      467.01      452.28     56.46 o 
  10  -3   5      595.10      566.90     47.39 o 
 -10  -2   5        7.69       -3.18     16.92 o 
  -9  -2   5      533.89      477.26     40.38 o 
  -8  -2   5       14.15       21.87     12.71 o 
  -7  -2   5     3972.37     3811.37     97.02 o 
  -6  -2   5     1632.33     1670.51     57.30 o 
  -5  -2   5      242.78      229.57     24.63 o 
  -4  -2   5     3080.53     2994.21     52.18 o 
  -3  -2   5      253.57      252.11     16.26 o 
  -2  -2   5     8478.32     8539.46     91.64 o 
  -1  -2   5    10933.80    11168.22    158.90 o 
   0  -2   5     2806.96     3048.12     41.24 o 
   1  -2   5     2209.07     1941.45     30.90 o 
   2  -2   5       51.90       53.14      6.45 o 
   3  -2   5     3673.35     3810.77     50.49 o 
   4  -2   5     3553.09     3685.77     52.67 o 
   5  -2   5     2407.94     2331.71     43.22 o 
   6  -2   5     3849.17     3834.78     62.16 o 
   7  -2   5      229.38      229.51     17.27 o 
   8  -2   5     1877.37     1837.52     47.94 o 
   9  -2   5      364.53      347.65     24.59 o 
  10  -2   5      460.57      448.58     29.28 o 
  -9  -1   5        1.37        4.95     13.74 o 
  -8  -1   5     1307.37     1285.88     58.14 o 
  -7  -1   5      616.22      611.95     37.76 o 
  -6  -1   5     2152.30     2270.41     67.95 o 
  -5  -1   5     3002.48     3046.78     75.62 o 
  -4  -1   5        4.24        8.91      5.58 o 
  -3  -1   5     3341.99     3269.04     37.11 o 
  -2  -1   5     2658.93     2768.77     39.31 o 
  -1  -1   5    12305.43    11978.43    106.09 o 
   0  -1   5    15541.45    15506.97    146.24 o 
   1  -1   5        2.06        3.63      3.62 o 
   2  -1   5    12786.42    12553.53    113.28 o 
   3  -1   5      760.26      809.02     32.57 o 
   4  -1   5     5662.88     5744.10     80.71 o 
   5  -1   5     3495.95     3380.28     52.22 o 
   6  -1   5      444.97      450.92     19.71 o 
   7  -1   5     2093.75     2090.11     46.25 o 
   8  -1   5        6.26       18.19      9.16 o 
   9  -1   5     1033.15     1014.52     37.90 o 
  10  -1   5     1351.08     1318.07     46.23 o 
  11  -1   5        3.07       -6.65     10.33 o 
  -9   0   5     1114.35     1201.85     60.76 o 
  -8   0   5       41.40       44.12     15.80 o 
  -7   0   5     2486.39     2327.33     75.06 o 
  -6   0   5     1710.49     1829.32     61.13 o 
  -5   0   5       68.54       62.72     13.74 o 
  -4   0   5     3525.27     3415.15     75.71 o 
  -3   0   5      218.34      239.88     11.12 o 
  -2   0   5     5844.06     5711.77     53.51 o 
  -1   0   5    10158.77    10217.41    110.73 o 
   0   0   5     2837.27     3132.86     33.79 o 
   1   0   5    13226.02    13248.40     97.51 o 
   2   0   5      636.79      660.18     15.47 o 
   3   0   5    10481.35    10685.03     99.72 o 
   4   0   5     2937.87     2901.80     42.15 o 
   5   0   5     1412.39     1463.29     78.94 o 
   6   0   5     2329.42     2275.08     65.90 o 
   7   0   5        6.93       15.61     11.87 o 
   8   0   5     1092.51     1075.01     52.06 o 
   9   0   5      509.06      532.97     40.29 o 
  10   0   5      501.04      481.75     42.06 o 
  11   0   5      509.58      523.90     46.55 o 
  -9   1   5        5.26        9.72     16.17 o 
  -8   1   5     1726.51     1600.78     66.83 o 
  -7   1   5      317.83      354.35     31.59 o 
  -6   1   5     1780.74     1779.69     60.57 o 
  -5   1   5     2585.03     2653.27     70.20 o 
  -4   1   5      154.89      143.10     16.82 o 
  -3   1   5     7397.06     7653.98     84.80 o 
  -2   1   5     1941.12     1854.33     32.22 o 
  -1   1   5    13043.23    12965.30    152.87 o 
   0   1   5    16973.53    16881.29    119.78 o 
   1   1   5     1870.16     2050.35     23.90 o 
   2   1   5    10884.72    11027.42     83.45 o 
   3   1   5       46.91       38.47      4.65 o 
   4   1   5     7806.30     7629.78     78.47 o 
   5   1   5     2500.80     2441.55     64.03 o 
   6   1   5       83.08       89.17     16.36 o 
   7   1   5     1595.83     1690.70     60.85 o 
   8   1   5       22.29       22.81     13.93 o 
   9   1   5      830.61      894.52     51.04 o 
  10   1   5      828.49      857.41     52.25 o 
  11   1   5       90.27      106.93     26.55 o 
  12   1   5      392.29      423.80     44.59 o 
  -9   2   5     1074.91     1161.38     63.56 o 
  -8   2   5        9.37       10.56     13.93 o 
  -7   2   5     3421.08     3498.80     95.06 o 
  -6   2   5      615.04      585.69     35.89 o 
  -5   2   5      167.24      164.88     19.72 o 
  -4   2   5     4079.60     4132.07     86.55 o 
  -3   2   5       64.69       87.11     12.62 o 
  -2   2   5     1480.43     1347.21     28.34 o 
  -1   2   5     7866.39     7880.22     83.63 o 
   0   2   5       11.64       11.91      7.76 o 
   1   2   5    19741.40    18982.94    169.44 o 
   2   2   5      666.99      653.64     34.77 o 
   3   2   5     6635.41     6637.11     56.28 o 
   4   2   5     3132.35     3103.18     51.23 o 
   5   2   5     2301.57     2335.28     62.81 o 
   6   2   5     6046.79     6173.19    119.18 o 
   7   2   5      135.29      126.65     20.00 o 
   8   2   5     1309.40     1311.49     56.74 o 
   9   2   5       20.88       13.83     14.86 o 
  10   2   5      542.00      517.74     42.72 o 
  11   2   5      671.34      585.60     48.04 o 
  12   2   5        2.83       -4.86     14.96 o 
  -8   3   5      925.01      869.75     51.78 o 
  -7   3   5       64.44       49.91     17.57 o 
  -6   3   5     1829.82     1752.95     63.19 o 
  -5   3   5      475.19      513.72     31.13 o 
  -4   3   5       31.10       48.70     12.15 o 
  -3   3   5     3759.76     3918.11     78.80 o 
  -2   3   5      175.27      139.37     14.02 o 
  -1   3   5     4099.24     4086.85     54.50 o 
   0   3   5     5730.12     5552.42     65.65 o 
   1   3   5     1101.64     1163.67     15.67 o 
   2   3   5     9444.12     9351.52     97.67 o 
   3   3   5      325.64      331.51     15.31 o 
   4   3   5    10148.49    10029.28    110.90 o 
   5   3   5     3412.90     3422.56     60.80 o 
   6   3   5      352.52      355.28     27.67 o 
   7   3   5     2822.42     2794.59     79.45 o 
   8   3   5        4.86        8.97     12.99 o 
   9   3   5     1836.00     1802.49     71.04 o 
  10   3   5     1586.62     1423.75     66.93 o 
  11   3   5       60.76       52.53     20.47 o 
  12   3   5      703.33      721.03     54.77 o 
  -6   4   5      443.32      429.03     32.62 o 
  -5   4   5      236.70      221.99     22.71 o 
  -4   4   5     1159.26     1123.61     42.44 o 
  -3   4   5      134.28      129.27     15.14 o 
  -2   4   5     2974.64     2928.54     62.44 o 
  -1   4   5     1728.94     1798.73     26.59 o 
   0   4   5     3042.69     3307.98     36.14 o 
   1   4   5    15588.70    16172.69    146.97 o 
   2   4   5      806.52      832.62     13.79 o 
   3   4   5     3140.60     3025.91     54.79 o 
   4   4   5     3656.93     3648.19     59.73 o 
   5   4   5     1072.83     1056.02     30.97 o 
   6   4   5     1564.19     1569.14     83.80 o 
   7   4   5        6.11       10.19     10.47 o 
   8   4   5     1322.85     1254.66     55.15 o 
   9   4   5        9.13      -16.17     11.68 o 
  10   4   5      435.92      396.97     37.76 o 
  11   4   5     1113.70      909.75     56.08 o 
  12   4   5      379.85      341.36     40.94 o 
  -7   5   5      155.90      211.43     35.80 o 
  -6   5   5     1175.85     1370.10     64.87 o 
  -5   5   5     1465.69     1437.12     59.35 o 
  -4   5   5       33.08       43.81      9.06 o 
  -3   5   5     2536.14     2612.04     46.03 o 
  -2   5   5       29.12       33.44      6.58 o 
  -1   5   5     2624.67     2612.17     34.43 o 
   0   5   5     5773.43     5775.09     55.01 o 
   1   5   5      157.25      177.17      7.93 o 
   2   5   5     8581.56     8425.30     69.52 o 
   3   5   5      467.25      524.89     12.80 o 
   4   5   5     4149.03     4149.63     44.69 o 
   5   5   5     4773.66     4672.55     51.86 o 
   6   5   5     1059.46     1068.08     33.13 o 
   7   5   5     1254.24     1257.09     54.12 o 
   8   5   5        9.09        0.75     10.84 o 
   9   5   5      916.60      937.89     51.50 o 
  10   5   5      527.80      523.44     42.81 o 
  11   5   5       68.22      127.03     26.92 o 
  12   5   5      642.06      705.14     52.34 o 
  -6   6   5      721.51      796.28     50.85 o 
  -5   6   5       73.87      102.54     21.31 o 
  -4   6   5     2313.03     2291.25     71.04 o 
  -3   6   5      185.73      166.75     20.19 o 
  -2   6   5     3812.41     3829.78     81.69 o 
  -1   6   5     3424.32     3554.65     43.41 o 
   0   6   5      922.10      909.34     18.89 o 
   1   6   5     4663.29     4747.14     48.09 o 
   2   6   5        1.86        2.84      3.23 o 
   3   6   5     2286.69     2207.81     29.71 o 
   4   6   5     5217.60     5208.77     63.39 o 
   5   6   5     2233.08     2264.10     40.86 o 
   6   6   5     3211.53     3237.36     44.76 o 
   7   6   5      146.35      151.06     12.32 o 
   8   6   5     1185.09     1154.91     38.33 o 
   9   6   5      513.59      587.18     41.22 o 
  10   6   5      433.05      413.42     39.16 o 
  11   6   5      746.57      688.97     50.01 o 
  12   6   5       18.51       -8.41     15.52 o 
  -5   7   5      936.04     1004.72     52.53 o 
  -4   7   5       14.13       10.75     13.09 o 
  -3   7   5     1144.88     1162.78     48.04 o 
  -2   7   5      102.41      105.06     17.11 o 
  -1   7   5       25.64       21.81      7.70 o 
   0   7   5     2077.86     2031.95     41.20 o 
   1   7   5      332.30      354.26     37.90 o 
   2   7   5     5894.02     5804.35     56.67 o 
   3   7   5      292.53      316.93     32.71 o 
   4   7   5     3089.68     2993.92     38.66 o 
   5   7   5     7911.88     7889.13    126.64 o 
   6   7   5      315.50      308.10     14.27 o 
   7   7   5     4024.40     4056.54     54.96 o 
   8   7   5        6.77       10.49      6.30 o 
   9   7   5     1475.26     1553.02     66.08 o 
  10   7   5      691.51      669.06     46.74 o 
  11   7   5      225.72      169.09     29.54 o 
  12   7   5      419.48      432.77     44.21 o 
  -5   8   5      115.26      102.54     24.68 o 
  -4   8   5      713.76      721.78     44.02 o 
  -3   8   5        7.06       -7.29     10.28 o 
  -2   8   5     1674.76     1606.11     55.99 o 
  -1   8   5     1667.69     1654.14     47.58 o 
   0   8   5     1965.81     1934.98     43.14 o 
   1   8   5     2828.18     2765.87     67.49 o 
   2   8   5       11.58        3.42      5.89 o 
   3   8   5     2715.59     2707.91     68.05 o 
   4   8   5     2343.17     2293.31     73.66 o 
   5   8   5     1325.91     1298.99     34.63 o 
   6   8   5     2638.19     2614.25     70.76 o 
   7   8   5        5.60       -1.09      7.67 o 
   8   8   5      922.07      939.63     35.62 o 
   9   8   5      415.92      406.74     37.11 o 
  10   8   5      328.66      355.47     36.92 o 
  11   8   5     1031.88     1009.67     58.23 o 
  12   8   5       12.11       16.92     18.69 o 
  -1   9   5      767.26      729.45     47.02 o 
   0   9   5     2249.94     2134.60     77.39 o 
   1   9   5      893.83      819.18     46.83 o 
   2   9   5     6414.20     6231.99    138.24 o 
   3   9   5     1131.80     1182.59     55.24 o 
   4   9   5      898.09      933.40     49.82 o 
   5   9   5     1961.32     2056.73     74.03 o 
   6   9   5      338.67      317.89     31.87 o 
   7   9   5     1320.80     1330.00     62.06 o 
   8   9   5       20.67       20.13     10.57 o 
   9   9   5     1023.23     1144.36     41.16 o 
  10   9   5      399.84      457.51     39.87 o 
  11   9   5      388.05      274.71     35.71 o 
  -2  10   5     1098.74     1158.01     63.47 o 
  -1  10   5      887.59      809.55     51.78 o 
   0  10   5      565.08      581.95     42.90 o 
   1  10   5     2922.11     2674.39     90.76 o 
   2  10   5       81.70       98.89     21.78 o 
   3  10   5     3286.27     3329.62     99.92 o 
   4  10   5     1073.61     1108.38     55.52 o 
   5  10   5      624.09      627.28     43.00 o 
   6  10   5     1048.33     1127.35     57.02 o 
   7  10   5       19.09      -14.11     10.38 o 
   8  10   5     1086.24     1008.46     56.64 o 
   9  10   5      163.69      161.42     28.51 o 
  11  10   5      566.94      597.65     47.48 o 
  -1  11   5      426.91      409.03     41.69 o 
   0  11   5     1538.25     1364.30     67.86 o 
   1  11   5       40.06        9.53     12.71 o 
   2  11   5     1729.04     1671.26     73.00 o 
   3  11   5       27.23       36.08     16.26 o 
   4  11   5     1064.36     1033.79     56.92 o 
   5  11   5     1113.39     1162.12     59.91 o 
   6  11   5      218.36      209.75     29.72 o 
   7  11   5     1080.89     1045.01     58.51 o 
   8  11   5       49.03       29.91     18.32 o 
   9  11   5      910.17      977.99     59.26 o 
   1  12   5      907.19      868.44     56.46 o 
   2  12   5        8.84        5.89     14.77 o 
   3  12   5     1491.30     1480.02     71.32 o 
   4  12   5      319.00      316.96     36.64 o 
   5  12   5      983.96     1031.55     59.91 o 
   6  12   5     1304.66     1151.19     63.56 o 
   7  12   5        0.99       15.98     14.96 o 
   8  12   5      939.45      964.81     60.38 o 
   4  13   5      633.09      725.61     53.28 o 
   5  13   5      624.44      593.91     49.91 o 
   6  13   5      171.39      179.74     31.87 o 
   7  13   5      406.48      380.52     41.13 o 
  -5 -11   6       29.90       10.66     15.70 o 
  -4 -11   6      913.15      946.67     58.89 o 
  -3 -11   6      795.15      930.50     58.61 o 
  -2 -11   6      588.96      691.87     50.38 o 
  -1 -11   6     2093.00     2105.53     83.56 o 
   0 -11   6      114.67      151.33     28.13 o 
  -6 -10   6       16.90       18.88     16.08 o 
  -5 -10   6     1096.43     1133.34     63.09 o 
  -4 -10   6      132.53      141.98     27.48 o 
  -3 -10   6      437.75      532.22     44.02 o 
  -2 -10   6      743.55      733.00     48.79 o 
  -1 -10   6       25.92       16.26     14.67 o 
   0 -10   6     1238.02     1220.08     60.38 o 
   1 -10   6      361.84      315.28     34.02 o 
   2 -10   6      356.02      397.81     38.70 o 
   3 -10   6      562.16      527.83     45.05 o 
  -7  -9   6      418.44      395.94     41.87 o 
  -6  -9   6     1770.88     1736.50     75.71 o 
  -5  -9   6       80.31       88.05     22.15 o 
  -4  -9   6     1030.59      985.18     55.52 o 
  -3  -9   6      787.97      927.42     52.34 o 
  -2  -9   6      448.67      462.96     38.42 o 
  -1  -9   6     2380.16     2350.23     80.67 o 
   0  -9   6       65.99       64.12     19.35 o 
   1  -9   6     2052.86     1843.53     71.41 o 
   2  -9   6      708.86      686.45     44.59 o 
   3  -9   6      708.72      741.32     48.51 o 
   4  -9   6      843.02      799.36     52.25 o 
  -8  -8   6      298.06      292.90     24.45 o 
  -7  -8   6     1977.82     1974.54     53.92 o 
  -6  -8   6        6.05       18.91     13.37 o 
  -5  -8   6     2241.12     2157.05     50.15 o 
  -4  -8   6      479.54      463.43     38.14 o 
  -3  -8   6      766.73      740.38     44.49 o 
  -2  -8   6     1043.72     1111.28     53.18 o 
  -1  -8   6      254.72      255.55     27.57 o 
   0  -8   6     5355.67     5214.84    120.02 o 
   1  -8   6      340.74      291.35     29.72 o 
   2  -8   6     2078.24     1908.21     70.85 o 
   3  -8   6      644.93      571.48     40.66 o 
   4  -8   6      127.48       99.27     23.27 o 
   5  -8   6      699.58      646.63     46.27 o 
   6  -8   6       39.80       49.17     21.40 o 
  -9  -7   6      305.41      298.31     25.90 o 
  -8  -7   6      702.41      672.24     35.52 o 
  -7  -7   6      693.75      669.91     36.64 o 
  -6  -7   6     2119.75     2156.32     52.03 o 
  -5  -7   6        0.68       15.67      8.36 o 
  -4  -7   6      989.15     1072.64     33.25 o 
  -3  -7   6     1552.32     1428.77     35.86 o 
  -2  -7   6     2476.66     2416.04     75.71 o 
  -1  -7   6     4853.14     4730.94    107.68 o 
   0  -7   6      791.40      824.97     43.00 o 
   1  -7   6     2157.20     2079.26     68.42 o 
   2  -7   6     2044.01     2004.11     69.26 o 
   3  -7   6     1684.33     1601.91     62.72 o 
   4  -7   6     2506.38     2280.04     77.67 o 
   5  -7   6       32.84       28.04     15.61 o 
   6  -7   6      873.45      847.03     51.13 o 
   7  -7   6       76.46       84.12     23.37 o 
  -9  -6   6      363.45      349.19     27.00 o 
  -8  -6   6      306.38      303.01     24.25 o 
  -7  -6   6     2712.33     2774.32     63.30 o 
  -6  -6   6      682.03      730.87     64.26 o 
  -5  -6   6     3424.99     3285.47     61.52 o 
  -4  -6   6       11.93        3.51      8.41 o 
  -3  -6   6     1370.21     1356.58     34.38 o 
  -2  -6   6     1885.19     1866.76     62.72 o 
  -1  -6   6      994.44     1021.52     27.34 o 
   0  -6   6     5242.10     5113.85     71.41 o 
   1  -6   6     2237.78     2360.89     68.70 o 
   2  -6   6      105.56      120.86     19.35 o 
   3  -6   6      179.89      143.57     21.12 o 
   4  -6   6      155.58      146.38     21.50 o 
   5  -6   6      633.46      599.99     39.07 o 
   6  -6   6      258.28      230.41     29.07 o 
   7  -6   6      432.09      498.29     42.34 o 
   8  -6   6      454.94      441.46     42.25 o 
  -9  -5   6      832.37      708.79     47.48 o 
  -8  -5   6      810.20      821.67     55.10 o 
  -7  -5   6      558.43      548.55     23.61 o 
  -6  -5   6     3713.54     3692.94     69.26 o 
  -5  -5   6       31.11       39.04     10.11 o 
  -4  -5   6     1554.08     1570.36     41.92 o 
  -3  -5   6      742.85      746.70     24.91 o 
  -2  -5   6     2156.51     2229.39     60.20 o 
  -1  -5   6     3402.46     3258.85     50.89 o 
   0  -5   6        0.44        4.42      4.38 o 
   1  -5   6     3641.29     3630.30     77.49 o 
   2  -5   6     1357.91     1347.07     30.18 o 
   3  -5   6     1554.42     1564.83     70.38 o 
   4  -5   6     2687.24     2662.52     75.34 o 
   5  -5   6        8.01       24.68     12.15 o 
   6  -5   6     1407.65     1320.28     57.67 o 
   7  -5   6       69.99       43.74     16.73 o 
   8  -5   6      451.95      426.60     39.73 o 
  -9  -4   6      651.29      717.02     47.48 o 
  -8  -4   6      858.07      856.47     49.45 o 
  -7  -4   6     3153.11     3062.35    123.24 o 
  -6  -4   6      201.75      209.44     18.05 o 
  -5  -4   6     3088.89     3152.29     59.97 o 
  -4  -4   6      430.09      403.21     19.90 o 
  -3  -4   6     1168.68     1182.52     31.01 o 
  -2  -4   6     4832.12     4845.19    138.94 o 
  -1  -4   6     1378.49     1382.68     45.33 o 
   0  -4   6     5164.23     5227.08     65.58 o 
   1  -4   6      202.17      171.51     14.82 o 
   2  -4   6     2741.56     2787.30     44.50 o 
   3  -4   6     1502.65     1426.88     31.15 o 
   4  -4   6      327.67      311.19     15.96 o 
   5  -4   6     2365.41     2407.39     46.75 o 
   6  -4   6      322.56      327.46     23.09 o 
   7  -4   6      791.29      788.15     45.61 o 
   8  -4   6      526.98      485.96     39.91 o 
   9  -4   6       97.65       91.32     24.96 o 
  -9  -3   6      484.44      368.84     36.73 o 
  -8  -3   6      248.18      240.13     30.00 o 
  -7  -3   6      218.72      171.52     23.84 o 
  -6  -3   6     1580.01     1568.00     52.16 o 
  -5  -3   6      915.98      942.07     31.66 o 
  -4  -3   6      941.80     1038.44     30.97 o 
  -3  -3   6     1781.18     1797.04     38.62 o 
  -2  -3   6     2291.98     2207.96     42.30 o 
  -1  -3   6     5707.81     5637.54     72.44 o 
   0  -3   6      416.22      466.10     16.60 o 
   1  -3   6    12687.23    13263.54    125.61 o 
   2  -3   6     2475.89     2572.18     50.75 o 
   3  -3   6     5319.10     5447.34     67.98 o 
   4  -3   6     2534.91     2436.93     60.38 o 
   5  -3   6      249.38      309.06     22.48 o 
   6  -3   6     2378.16     2353.63     48.24 o 
   7  -3   6      500.01      507.71     34.54 o 
   8  -3   6      433.51      452.64     25.67 o 
   9  -3   6      652.15      600.92     44.59 o 
  10  -3   6       17.70      -12.43     12.71 o 
  -9  -2   6      394.01      275.37     33.09 o 
  -8  -2   6      967.67      940.50     51.88 o 
  -7  -2   6     1931.58     2086.74     71.51 o 
  -6  -2   6      830.97      827.87     42.06 o 
  -5  -2   6     2895.25     2886.60     56.91 o 
  -4  -2   6     1110.95     1091.85     31.57 o 
  -3  -2   6     1589.98     1578.03     44.07 o 
  -2  -2   6     7152.81     6858.25     81.86 o 
  -1  -2   6     2875.25     3009.15     45.75 o 
   0  -2   6     6933.20     6908.33     75.71 o 
   1  -2   6     2243.84     2297.71     36.31 o 
   2  -2   6      691.60      652.72     33.09 o 
   3  -2   6     1923.84     1861.64     33.91 o 
   4  -2   6       79.95       80.86      8.71 o 
   5  -2   6     1759.40     1753.40     37.21 o 
   6  -2   6     1157.91     1205.39     33.05 o 
   7  -2   6     1959.91     1968.23     46.16 o 
   8  -2   6     1156.47     1188.79     38.56 o 
   9  -2   6       27.97       29.99     11.71 o 
  10  -2   6      326.72      310.25     24.94 o 
  -9  -1   6     1098.11     1083.89     60.01 o 
  -8  -1   6     1261.82     1210.07     59.35 o 
  -7  -1   6      184.72      190.68     24.21 o 
  -6  -1   6     1223.75     1148.38     49.73 o 
  -5  -1   6       84.22       84.97     16.73 o 
  -4  -1   6     1905.21     1882.04     56.08 o 
  -3  -1   6      962.48      973.27     55.62 o 
  -2  -1   6     1898.43     1906.15     27.97 o 
  -1  -1   6     5180.49     4939.95     49.48 o 
   0  -1   6      694.57      677.14     18.56 o 
   1  -1   6    11544.68    11418.93    106.54 o 
   2  -1   6     4845.42     5150.12     59.31 o 
   3  -1   6     1053.00     1061.69     23.69 o 
   4  -1   6     2149.79     2117.12     62.58 o 
   5  -1   6        1.08       -1.66      4.29 o 
   6  -1   6     3143.85     3181.77     54.40 o 
   7  -1   6      495.99      494.62     22.77 o 
   8  -1   6     1263.41     1190.28     37.61 o 
   9  -1   6     1413.63     1419.87     43.93 o 
  10  -1   6        6.21        5.43     10.50 o 
  11  -1   6      646.13      686.89     65.85 o 
  -9   0   6      302.04      300.23     36.17 o 
  -8   0   6      899.18      843.39     49.73 o 
  -7   0   6     2464.47     2386.50     78.42 o 
  -6   0   6       42.56       65.24     16.26 o 
  -5   0   6     2150.58     2240.31     67.02 o 
  -4   0   6     1619.71     1621.91     51.88 o 
  -3   0   6     2370.59     2313.23     38.56 o 
  -2   0   6     3068.63     3026.03     37.32 o 
  -1   0   6     1410.31     1414.23     58.25 o 
   0   0   6     8323.74     8271.95     70.75 o 
   1   0   6     3935.59     4039.54     41.50 o 
   2   0   6    13075.52    13253.21    117.68 o 
   3   0   6     3943.17     3973.41     78.24 o 
   4   0   6     1294.48     1350.60     27.52 o 
   5   0   6     4765.48     4680.08     74.36 o 
   6   0   6     1576.51     1574.33     35.96 o 
   7   0   6     1263.36     1282.94     34.91 o 
   8   0   6      758.10      802.82     30.16 o 
   9   0   6       97.42       84.88     33.70 o 
  10   0   6      923.39      914.61     37.06 o 
  11   0   6       17.81       15.76     15.14 o 
  -8   1   6      652.49      672.24     45.61 o 
  -7   1   6      441.57      426.13     35.33 o 
  -6   1   6     2511.44     2373.41     72.81 o 
  -5   1   6       43.20       62.91     15.70 o 
  -4   1   6     1421.64     1372.34     47.86 o 
  -3   1   6     1677.75     1718.11     36.36 o 
  -2   1   6     1686.89     1785.63     53.47 o 
  -1   1   6     4773.92     4577.92     81.97 o 
   0   1   6     1761.65     1821.67     25.05 o 
   1   1   6    11729.93    11654.93     89.93 o 
   2   1   6     4271.71     4381.12    119.22 o 
   3   1   6     7481.38     7906.14     67.50 o 
   4   1   6     5845.19     5957.93     75.71 o 
   5   1   6      139.92      152.67     15.75 o 
   6   1   6     5535.48     5644.99    113.38 o 
   7   1   6      626.72      817.68     42.44 o 
   8   1   6      642.71      642.61     40.85 o 
   9   1   6     1237.11     1116.51     55.90 o 
  10   1   6       44.78       28.42     18.32 o 
  11   1   6      630.77      666.17     49.17 o 
  12   1   6       32.44       25.70     20.75 o 
  -8   2   6      484.66      497.45     40.94 o 
  -7   2   6     1374.94     1412.44     62.44 o 
  -6   2   6      306.22      313.59     28.32 o 
  -5   2   6     4213.10     4329.85     97.49 o 
  -4   2   6      980.99      995.84     40.75 o 
  -3   2   6     1642.96     1674.95     35.09 o 
  -2   2   6     5866.09     5982.69     73.75 o 
  -1   2   6     1610.91     1579.33     31.66 o 
   0   2   6    12903.54    13199.84    128.81 o 
   1   2   6     5566.16     5611.84     69.13 o 
   2   2   6    18465.73    18232.06    170.51 o 
   3   2   6     3294.17     3301.83     52.51 o 
   4   2   6     4239.30     4359.69     45.02 o 
   5   2   6     4212.73     4232.55     88.70 o 
   6   2   6      157.89      150.02     19.35 o 
   7   2   6     2805.62     2824.60     80.67 o 
   8   2   6      468.19      489.13     36.36 o 
   9   2   6        8.68        8.04     13.55 o 
  10   2   6      808.40      740.66     49.17 o 
  11   2   6       14.97       71.69     23.55 o 
  12   2   6      383.84      375.66     42.90 o 
  -8   3   6      592.99      655.14     48.23 o 
  -7   3   6      264.30      258.07     30.38 o 
  -6   3   6     3102.43     3042.57     87.21 o 
  -5   3   6        0.74        0.93      9.35 o 
  -4   3   6     3210.92     2962.00     74.78 o 
  -3   3   6      628.34      605.86     24.63 o 
  -2   3   6      910.35      933.15     25.64 o 
  -1   3   6     5888.45     5854.62     72.56 o 
   0   3   6      740.29      895.77     23.69 o 
   1   3   6      386.20      302.17      7.53 o 
   2   3   6     1728.85     1724.32     41.41 o 
   3   3   6     2458.38     2517.40     44.65 o 
   4   3   6     8578.47     8475.03    101.02 o 
   5   3   6      291.62      285.30     26.92 o 
   6   3   6     4611.95     4572.13    100.20 o 
   7   3   6      577.09      596.44     36.73 o 
   8   3   6     1448.09     1417.30     60.01 o 
   9   3   6     4320.09     4001.30    108.89 o 
  10   3   6       45.75       52.81     20.94 o 
  11   3   6      704.18      681.68     49.54 o 
  12   3   6       45.21       35.89     22.81 o 
  -6   4   6        7.71        7.48     12.99 o 
  -5   4   6     2119.05     2006.07     64.49 o 
  -4   4   6       29.12       39.26     13.27 o 
  -3   4   6     1784.27     1700.05     51.50 o 
  -2   4   6      487.66      486.22     19.46 o 
  -1   4   6      834.83      857.78     26.59 o 
   0   4   6     8550.38     8772.34     73.93 o 
   1   4   6     1461.56     1600.58     33.75 o 
   2   4   6     5912.43     5903.32     73.81 o 
   3   4   6      632.85      558.62     20.16 o 
   4   4   6     1607.34     1649.76     48.23 o 
   5   4   6     6812.96     6595.71     89.22 o 
   6   4   6      601.63      603.54     25.74 o 
   7   4   6     2920.33     2974.25     83.10 o 
   8   4   6      535.50      512.69     36.64 o 
   9   4   6       30.96       70.48     19.26 o 
  10   4   6     1512.19     1519.65     69.26 o 
  11   4   6       25.01       18.60     18.41 o 
  12   4   6      267.92      313.59     40.47 o 
  -6   5   6     1534.92     1826.61     76.09 o 
  -5   5   6       77.26       74.22     19.16 o 
  -4   5   6     1881.45     1966.49     43.76 o 
  -3   5   6      265.73      251.59     15.10 o 
  -2   5   6      853.65      842.61     20.50 o 
  -1   5   6     1746.51     1769.24     32.35 o 
   0   5   6       32.66       34.92      5.00 o 
   1   5   6     4463.89     4447.64     45.04 o 
   2   5   6      519.15      504.22     18.59 o 
   3   5   6     4598.07     4760.97     66.33 o 
   4   5   6     5470.92     5379.94    126.00 o 
   5   5   6       44.12       56.97      9.90 o 
   6   5   6     3089.54     3014.98     58.73 o 
   7   5   6     1114.32     1146.79     37.31 o 
   8   5   6      400.71      406.13     34.21 o 
   9   5   6     1081.23     1144.18     56.27 o 
  10   5   6       27.83       38.14     18.32 o 
  11   5   6      716.70      707.11     50.75 o 
  12   5   6       22.23       -6.26     16.26 o 
  -6   6   6      167.50      224.89     32.15 o 
  -5   6   6     1174.55     1233.44     56.64 o 
  -4   6   6      538.58      555.31     35.33 o 
  -3   6   6     1774.16     1790.72     57.39 o 
  -2   6   6     2881.80     2855.13    101.32 o 
  -1   6   6      745.43      716.33     18.56 o 
   0   6   6     4827.12     4665.33    101.84 o 
   1   6   6      289.76      315.98     24.30 o 
   2   6   6     4652.97     4540.96     63.30 o 
   3   6   6     1551.45     1466.46     33.23 o 
   4   6   6     1599.48     1631.32     36.94 o 
   5   6   6     4665.38     4604.47    135.21 o 
   6   6   6      253.15      252.15     36.92 o 
   7   6   6     2600.23     2684.00     58.36 o 
   8   6   6      713.32      750.02     32.51 o 
   9   6   6      146.98      141.14     25.61 o 
  10   6   6     1081.74     1011.54     55.90 o 
  11   6   6       12.83       34.77     20.19 o 
  12   6   6      358.92      287.05     37.95 o 
  -2   7   6      221.38      229.28     27.01 o 
  -1   7   6     2569.76     2522.87     80.01 o 
   0   7   6      580.49      520.07     35.52 o 
   1   7   6     2863.90     2784.50     81.32 o 
   2   7   6     1581.57     1591.38     34.74 o 
   3   7   6     1900.46     1914.70     45.01 o 
   4   7   6     2315.75     2303.42     45.10 o 
   5   7   6       12.55        2.40      6.15 o 
   6   7   6     1564.28     1516.58     43.46 o 
   7   7   6     1598.29     1585.68     44.28 o 
   8   7   6     1607.93     1602.74     46.49 o 
   9   7   6     1498.25     1466.61     46.43 o 
  10   7   6       55.62       62.16     21.12 o 
  11   7   6      701.11      711.59     50.01 o 
  12   7   6       58.66      102.07     27.57 o 
  -2   8   6      927.89      933.40     52.16 o 
  -1   8   6      453.12      395.29     34.96 o 
   0   8   6     2902.78     2969.66     90.67 o 
   1   8   6      389.08      371.17     32.62 o 
   2   8   6      270.44      246.67     27.85 o 
   3   8   6      129.01      142.64     22.34 o 
   4   8   6      323.25      262.75     27.76 o 
   5   8   6     4342.92     4195.37     86.13 o 
   6   8   6      163.71      173.25     15.80 o 
   7   8   6     1682.19     1575.58     60.80 o 
   8   8   6     1564.16     1598.18     89.59 o 
   9   8   6      159.15      196.66     20.57 o 
  10   8   6     1842.05     1870.63     76.55 o 
  11   8   6       23.45       10.09     16.36 o 
  12   8   6      414.09      391.55     42.62 o 
  -3   9   6      403.31      368.18     38.98 o 
  -2   9   6      430.24      307.80     35.15 o 
  -1   9   6     1010.56     1112.02     57.58 o 
   0   9   6        7.02       12.81     13.83 o 
   1   9   6     2801.73     2845.07     91.51 o 
   2   9   6     1674.11     1549.00     65.99 o 
   3   9   6     1289.29     1255.31     58.79 o 
   4   9   6     1105.37     1027.43     52.90 o 
   5   9   6      155.94      160.02     25.33 o 
   6   9   6     2037.32     2070.85     77.86 o 
   7   9   6      870.05      924.30     78.33 o 
   8   9   6      558.44      522.14     28.49 o 
   9   9   6     1032.70     1048.69     79.03 o 
  10   9   6       10.46       -0.03     10.32 o 
  11   9   6      533.42      572.98     47.02 o 
  -2  10   6      854.06      851.80     56.55 o 
  -1  10   6       41.60       28.98     16.54 o 
   0  10   6     1267.19     1227.83     63.00 o 
   1  10   6      343.00      321.35     34.77 o 
   2  10   6     1468.50     1540.21     69.45 o 
   3  10   6      883.66      870.87     51.41 o 
   4  10   6     1242.34     1207.74     61.13 o 
   5  10   6     3686.82     3699.30    109.64 o 
   6  10   6      152.09      132.07     24.86 o 
   7  10   6      937.24      825.16     51.88 o 
   8  10   6      599.57      626.72     46.92 o 
   9  10   6      147.24      144.51     29.16 o 
  10  10   6      881.46      918.07     57.67 o 
  11  10   6        0.77        1.40     16.26 o 
   0  11   6       31.65       32.25     18.79 o 
   1  11   6     1070.46     1032.76     60.29 o 
   2  11   6      538.37      467.54     41.97 o 
   3  11   6      858.85      947.80     56.92 o 
   4  11   6     1435.03     1342.24     67.21 o 
   5  11   6      227.20      180.49     28.98 o 
   6  11   6     1818.03     1766.97     77.77 o 
   7  11   6      409.92      455.95     42.44 o 
   8  11   6      329.89      366.22     39.91 o 
   9  11   6      607.47      624.57     49.54 o 
  10  11   6        9.83        7.20     16.64 o 
   2  12   6      503.98      462.59     44.87 o 
   3  12   6      665.47      692.43     51.69 o 
   4  12   6      296.77      311.35     37.86 o 
   5  12   6     1798.87     1758.56     79.92 o 
   6  12   6        1.37        0.65     13.09 o 
   7  12   6      836.25      847.31     57.02 o 
   8  12   6      361.24      443.61     45.33 o 
   9  12   6      130.35       95.71     27.57 o 
  -5 -10   7      589.32      645.60     51.97 o 
  -4 -10   7      134.19      130.67     28.04 o 
  -3 -10   7      870.49      930.41     57.58 o 
  -2 -10   7       11.83       11.59     16.26 o 
  -1 -10   7     1501.46     1530.31     70.76 o 
   0 -10   7      518.20      470.25     40.94 o 
   1 -10   7      332.77      311.45     34.96 o 
   2 -10   7     1059.61     1071.46     60.29 o 
  -6  -9   7      165.18      192.64     32.62 o 
  -5  -9   7     1066.19     1064.17     60.01 o 
  -4  -9   7     1270.26     1323.08     65.06 o 
  -3  -9   7       39.98       34.21     17.01 o 
  -2  -9   7     1583.08     1392.62     64.49 o 
  -1  -9   7       16.48       32.06     16.54 o 
   0  -9   7      808.01      831.98     49.45 o 
   1  -9   7      520.63      520.45     41.22 o 
   2  -9   7       85.66       81.13     21.69 o 
   3  -9   7      919.97      930.32     55.05 o 
   4  -9   7       27.64       15.14     15.98 o 
  -7  -8   7       86.91       80.21     16.30 o 
  -6  -8   7     2154.60     2171.41     69.40 o 
  -5  -8   7     1320.12     1272.30     39.78 o 
  -4  -8   7      639.69      644.01     44.40 o 
  -3  -8   7     2700.50     2827.22     90.95 o 
  -2  -8   7        2.24       -3.08     11.78 o 
  -1  -8   7     1852.91     1938.59     72.63 o 
   0  -8   7      304.33      380.24     33.84 o 
   1  -8   7      514.41      534.00     38.14 o 
   2  -8   7     1380.08     1344.21     59.91 o 
   3  -8   7       18.91       44.31     17.39 o 
   4  -8   7     1029.84     1080.15     57.58 o 
   5  -8   7      282.55      256.58     32.53 o 
  -8  -7   7       88.00       53.74     14.61 o 
  -7  -7   7      991.53      982.31     39.06 o 
  -6  -7   7      672.16      619.77     29.30 o 
  -5  -7   7      657.15      636.99     33.60 o 
  -4  -7   7     1883.71     1864.56     45.82 o 
  -3  -7   7       36.11       30.38      9.10 o 
  -2  -7   7     3917.26     3734.72     99.17 o 
  -1  -7   7      479.48      526.90     36.55 o 
   0  -7   7      635.50      665.51     38.98 o 
   1  -7   7      390.65      432.77     32.53 o 
   2  -7   7      502.76      387.72     32.25 o 
   3  -7   7     5226.13     5206.80    121.04 o 
   4  -7   7       57.02       56.55     17.29 o 
   5  -7   7     1568.93     1491.98     65.52 o 
   6  -7   7      389.93      347.62     36.45 o 
  -8  -6   7      538.82      529.24     53.00 o 
  -7  -6   7        0.18       -5.77      7.70 o 
  -6  -6   7     1672.68     1652.64     46.75 o 
  -5  -6   7     2390.74     2393.22     59.40 o 
  -4  -6   7     1474.56     1409.55     62.30 o 
  -3  -6   7     3074.64     3089.91     56.59 o 
  -2  -6   7      136.12      151.22     17.62 o 
  -1  -6   7     4131.06     4124.83     63.29 o 
   0  -6   7     1576.02     1563.85     59.12 o 
   1  -6   7     1406.74     1469.83     55.15 o 
   2  -6   7     1891.07     1912.60     63.93 o 
   3  -6   7        0.35        5.89     10.47 o 
   4  -6   7     1265.87     1232.88     54.03 o 
   5  -6   7      914.14      920.41     49.17 o 
   6  -6   7      401.07      405.94     35.80 o 
   7  -6   7     1127.35     1055.19     58.33 o 
  -8  -5   7      116.56       95.37     16.67 o 
  -7  -5   7     1768.31     1763.20     50.41 o 
  -6  -5   7      853.52      786.27     38.14 o 
  -5  -5   7     1390.58     1403.00     40.54 o 
  -4  -5   7     4915.38     4735.14    100.48 o 
  -3  -5   7     1083.93     1142.09     32.69 o 
  -2  -5   7     3526.43     3503.90    113.57 o 
  -1  -5   7      238.05      221.34     14.17 o 
   0  -5   7     2711.89     2852.25     48.51 o 
   1  -5   7      565.25      556.86     26.22 o 
   2  -5   7      922.94      942.74     26.65 o 
   3  -5   7     3296.11     3359.58     54.67 o 
   4  -5   7      351.29      326.21     27.95 o 
   5  -5   7      340.72      305.46     28.70 o 
   6  -5   7      226.32      253.59     29.07 o 
   7  -5   7      287.12      281.63     31.59 o 
   8  -5   7      474.88      429.87     40.38 o 
  -9  -4   7      213.80      155.82     28.13 o 
  -8  -4   7     1514.33     1458.71     66.18 o 
  -7  -4   7       15.06        8.05      9.35 o 
  -6  -4   7     3157.54     3146.89     65.36 o 
  -5  -4   7     2013.89     1984.90     69.31 o 
  -4  -4   7      941.24      946.17     31.31 o 
  -3  -4   7     6686.36     6530.69     86.91 o 
  -2  -4   7      270.39      250.12     15.14 o 
  -1  -4   7     4050.91     3974.90     80.06 o 
   0  -4   7      406.65      399.90     17.04 o 
   1  -4   7     3032.63     3046.12     48.79 o 
   2  -4   7     2270.88     2303.02     41.66 o 
   3  -4   7      402.75      378.97     31.27 o 
   4  -4   7     2651.25     2582.75     47.35 o 
   5  -4   7      583.62      632.24     24.22 o 
   6  -4   7      783.23      773.91     31.69 o 
   7  -4   7     1303.66     1261.30     57.02 o 
   8  -4   7       22.73       42.25     16.82 o 
   9  -4   7      572.36      523.62     44.49 o 
  -9  -3   7      240.46      222.65     31.97 o 
  -8  -3   7        1.40        9.72     13.18 o 
  -7  -3   7     1221.05     1239.70     56.92 o 
  -6  -3   7     1108.37     1054.48     47.16 o 
  -5  -3   7     1585.04     1542.01     42.31 o 
  -4  -3   7     3988.85     3882.16     66.30 o 
  -3  -3   7      282.69      312.48     17.49 o 
  -2  -3   7     5585.64     5521.28     74.43 o 
  -1  -3   7      140.07      141.82     29.12 o 
   0  -3   7     2360.53     2345.88     41.15 o 
   1  -3   7     2155.44     2199.96     44.91 o 
   2  -3   7     1827.16     1863.31     35.82 o 
   3  -3   7     3894.09     3994.06     57.27 o 
   4  -3   7       40.89       31.71     20.24 o 
   5  -3   7     1060.79     1103.10     30.67 o 
   6  -3   7     1000.51     1010.57     31.57 o 
   7  -3   7      217.48      233.19     18.06 o 
   8  -3   7     1390.65     1426.06     63.93 o 
   9  -3   7       31.82       25.98     16.17 o 
  10  -3   7      398.06      368.93     39.54 o 
  -8  -2   7      368.39      363.23     36.64 o 
  -7  -2   7      469.66      389.21     33.74 o 
  -6  -2   7     2795.08     2751.32     80.67 o 
  -5  -2   7      275.59      264.13     21.83 o 
  -4  -2   7      325.36      320.52     19.08 o 
  -3  -2   7     2864.26     2863.23     52.51 o 
  -2  -2   7      234.76      218.03     14.08 o 
  -1  -2   7     5964.39     6110.25     75.73 o 
   0  -2   7     3287.68     3317.93     49.17 o 
   1  -2   7     1706.40     1569.90     30.92 o 
   2  -2   7     2265.50     2292.22     38.62 o 
   3  -2   7      117.40      123.49      9.96 o 
   4  -2   7     6694.48     6691.37     87.86 o 
   5  -2   7     1090.41     1140.71     30.25 o 
   6  -2   7     1766.54     1766.88     40.97 o 
   7  -2   7     1580.83     1560.70     40.98 o 
   8  -2   7        1.28       -2.70      7.99 o 
   9  -2   7      965.33      870.74     35.79 o 
  10  -2   7       74.42       78.90     16.39 o 
  -8  -1   7        9.86        4.30     12.71 o 
  -7  -1   7     1380.44     1499.37     62.63 o 
  -6  -1   7      239.58      205.54     24.02 o 
  -5  -1   7     3081.54     2925.73     79.73 o 
  -4  -1   7     4241.60     4129.36     92.44 o 
  -3  -1   7      240.28      221.19     20.28 o 
  -2  -1   7     7320.26     7222.50    109.08 o 
  -1  -1   7      417.51      447.49     13.85 o 
   0  -1   7     3663.39     3645.92     84.08 o 
   1  -1   7     4214.74     4056.07     52.81 o 
   2  -1   7     1296.09     1360.94     27.23 o 
   3  -1   7     1774.08     1797.91     32.98 o 
   4  -1   7       27.47       30.63      9.72 o 
   5  -1   7      388.97      367.95     17.03 o 
   6  -1   7      709.26      701.49     60.52 o 
   7  -1   7      154.00      146.63     14.24 o 
   8  -1   7     1376.63     1416.46     40.94 o 
   9  -1   7      142.06      154.84     19.49 o 
  10  -1   7      907.34      961.80     38.99 o 
  11  -1   7      317.15      335.02     27.59 o 
  -8   0   7      969.72      851.24     53.65 o 
  -7   0   7       52.51       39.35     15.33 o 
  -6   0   7     3412.56     3269.15     89.73 o 
  -5   0   7     2126.35     2049.16     66.36 o 
  -4   0   7      155.28      151.05     18.97 o 
  -3   0   7     2728.61     2706.92     68.51 o 
  -2   0   7       17.11       61.04     12.01 o 
  -1   0   7     4280.29     4310.49     60.52 o 
   0   0   7      338.25      292.25     11.36 o 
   1   0   7     2635.14     2598.62     33.33 o 
   2   0   7     3645.73     3461.76     44.74 o 
   3   0   7      119.19      128.50      8.75 o 
   4   0   7     6205.92     6482.99    101.04 o 
   5   0   7     2009.31     2068.80     38.64 o 
   6   0   7     1081.67     1094.73     40.29 o 
   7   0   7     1978.78     2025.41     44.52 o 
   8   0   7       25.09       18.38      8.51 o 
   9   0   7     1767.74     1841.12     49.10 o 
  10   0   7       93.31       88.93     18.79 o 
  11   0   7      592.35      587.97     62.72 o 
  -8   1   7        4.18       11.12     15.80 o 
  -7   1   7     1827.02     1860.45     70.48 o 
  -6   1   7      304.05      238.07     26.17 o 
  -5   1   7     2291.34     2267.79     70.48 o 
  -4   1   7     3871.59     3683.78     86.83 o 
  -3   1   7       11.90       25.89     10.09 o 
  -2   1   7     6056.07     5808.57    138.57 o 
  -1   1   7      587.63      638.09     27.11 o 
   0   1   7     3703.78     3666.62     41.20 o 
   1   1   7     1604.80     1602.62     24.09 o 
   2   1   7     1147.21     1088.38     18.65 o 
   3   1   7     6339.99     6460.17     59.43 o 
   4   1   7      165.92      175.38     10.10 o 
   5   1   7     3050.96     3141.79     47.10 o 
   6   1   7     2008.95     1942.67     38.60 o 
   7   1   7      725.30      710.02     25.40 o 
   8   1   7     2075.11     2136.93     73.80 o 
   9   1   7      301.75      331.54     69.50 o 
  10   1   7      538.97      563.91     43.93 o 
  11   1   7      186.42      186.51     20.97 o 
  -7   2   7       43.73       14.77     15.24 o 
  -6   2   7      827.13      930.88     46.92 o 
  -5   2   7     1213.96     1294.48     53.37 o 
  -4   2   7      723.27      737.02     37.58 o 
  -3   2   7     3600.34     3568.91    145.21 o 
  -2   2   7      177.94      203.00     13.27 o 
  -1   2   7     5443.89     5497.38     92.07 o 
   0   2   7     2510.89     2419.41     43.20 o 
   1   2   7     3136.91     3356.99     52.51 o 
   2   2   7     3356.64     3306.19     68.79 o 
   3   2   7       76.89       66.38      9.44 o 
   4   2   7     7571.55     7780.18     69.48 o 
   5   2   7     1639.44     1695.65     30.69 o 
   6   2   7     2568.88     2593.69     43.81 o 
   7   2   7     2838.28     2729.91     80.20 o 
   8   2   7      175.05      213.49     27.85 o 
   9   2   7     1871.01     1923.54     75.06 o 
  10   2   7      154.00      112.63     25.42 o 
  11   2   7      517.50      419.03     42.16 o 
  12   2   7      352.17      370.61     42.90 o 
  -7   3   7     1107.49     1290.09     64.21 o 
  -6   3   7        7.43       16.54     11.68 o 
  -5   3   7     1274.19     1264.94     52.25 o 
  -4   3   7     4470.62     4575.83     71.35 o 
  -3   3   7      489.17      473.98     20.63 o 
  -2   3   7     9213.88     9295.42    106.42 o 
  -1   3   7      426.36      450.71     18.61 o 
   0   3   7     2804.39     2645.51     54.73 o 
   1   3   7     7281.58     7386.90     88.55 o 
   2   3   7      940.75      883.22     25.71 o 
   3   3   7     6140.03     6405.05     83.31 o 
   4   3   7      964.70     1043.04     45.66 o 
   5   3   7     5109.34     4997.06     76.87 o 
   6   3   7     1560.38     1517.69     55.15 o 
   7   3   7     1899.98     1856.33     65.06 o 
   8   3   7     1970.12     1899.33     70.48 o 
   9   3   7       13.78       10.00     14.67 o 
  10   3   7     1175.89     1223.81     62.44 o 
  11   3   7      141.61      152.64     29.26 o 
  12   3   7      292.13      352.01     41.87 o 
  -6   4   7      927.98     1070.90     55.15 o 
  -5   4   7      865.17      913.02     45.52 o 
  -4   4   7      458.25      460.39     22.72 o 
  -3   4   7     5473.26     5290.33     77.35 o 
  -2   4   7      511.94      532.40     21.46 o 
  -1   4   7     4315.18     4365.43     64.57 o 
   0   4   7      702.94      740.97     23.65 o 
   1   4   7     2583.23     2616.61     46.21 o 
   2   4   7     4028.38     4041.93     66.18 o 
   3   4   7        3.65        4.75      5.51 o 
   4   4   7      199.08      176.83     14.01 o 
   5   4   7      555.35      625.01     25.27 o 
   6   4   7     1560.68     1502.47     64.64 o 
   7   4   7     3774.61     3871.01     97.58 o 
   8   4   7      244.51      262.84     29.54 o 
   9   4   7     2112.33     2046.92     77.11 o 
  10   4   7      159.44      152.64     28.51 o 
  11   4   7      949.36      978.08     59.54 o 
  12   4   7     1291.29     1233.54     69.45 o 
  -4   5   7     2827.58     2850.65     57.79 o 
  -3   5   7       64.86       67.12     16.36 o 
  -2   5   7     5113.69     5166.59     75.63 o 
  -1   5   7      358.72      351.51     28.37 o 
   0   5   7     2948.82     2953.73     62.44 o 
   1   5   7     1455.54     1478.74     98.52 o 
   2   5   7     3131.35     3111.82     78.52 o 
   3   5   7     6192.33     6232.09     81.94 o 
   4   5   7      408.62      435.61     20.06 o 
   5   5   7     1479.29     1451.70     38.26 o 
   6   5   7      565.86      554.48     32.76 o 
   7   5   7     1467.15     1427.58     45.10 o 
   8   5   7     2320.27     2284.62     77.39 o 
   9   5   7      178.41      178.81     27.57 o 
  10   5   7      911.07     1051.08     58.05 o 
  11   5   7      138.70      123.85     27.67 o 
  12   5   7      297.77      310.51     39.91 o 
  -5   6   7      346.22      336.12     36.27 o 
  -4   6   7      787.43      763.10     47.30 o 
  -3   6   7     2601.81     2493.43     82.16 o 
  -2   6   7       40.85       28.42     14.21 o 
  -1   6   7     4401.98     4365.66     67.64 o 
   0   6   7      242.80      227.67     15.27 o 
   1   6   7     1678.13     1654.36     37.28 o 
   2   6   7     1289.60     1325.60     33.20 o 
   3   6   7      362.90      352.46     28.37 o 
   4   6   7     2808.24     2789.90     52.08 o 
   5   6   7      374.35      420.05     21.22 o 
   6   6   7     1611.95     1514.55     41.44 o 
   7   6   7     1926.51     1874.27     56.08 o 
   8   6   7       45.89       43.12     12.34 o 
   9   6   7     2068.21     1986.91     76.09 o 
  10   6   7      256.10      239.38     31.97 o 
  11   6   7      514.38      521.85     45.43 o 
  12   6   7      363.20      461.47     45.80 o 
  -4   7   7     1213.04     1224.56     62.72 o 
  -3   7   7      218.86      225.55     28.98 o 
  -2   7   7     2266.10     2163.85     77.21 o 
  -1   7   7      329.50      315.46     31.50 o 
   0   7   7     2863.30     2726.55     84.78 o 
   1   7   7     5635.32     5533.20    126.84 o 
   2   7   7     1630.94     1611.08     45.33 o 
   3   7   7     3078.61     2966.12     57.95 o 
   4   7   7        1.37        1.69      5.93 o 
   5   7   7     2430.09     2387.05     75.76 o 
   6   7   7      849.69      867.79     47.06 o 
   7   7   7     1085.95     1107.66     37.62 o 
   8   7   7     1568.10     1581.85     47.32 o 
   9   7   7       87.98       89.29     16.16 o 
  10   7   7     1280.29     1387.95     66.74 o 
  11   7   7      106.80       74.50     23.74 o 
  12   7   7      231.40      247.79     36.17 o 
  -3   8   7      975.70      965.18     56.83 o 
  -2   8   7        3.04       -4.86     11.12 o 
  -1   8   7     2050.78     1951.49     75.62 o 
   0   8   7      306.59      305.09     31.78 o 
   1   8   7      674.00      717.86     45.80 o 
   2   8   7     1211.79     1279.71     59.26 o 
   3   8   7       23.05       24.40     13.37 o 
   4   8   7     1027.03     1031.73     52.90 o 
   5   8   7      661.46      706.59     65.15 o 
   6   8   7      979.39      949.38     33.24 o 
   7   8   7     1268.81     1301.65     41.06 o 
   8   8   7        8.99        1.36      9.34 o 
   9   8   7     1192.61     1238.79     44.38 o 
  10   8   7      457.69      474.36     42.53 o 
  11   8   7     1011.14     1118.75     63.19 o 
  12   8   7      416.26      431.93     44.59 o 
  -2   9   7      836.59      893.77     55.52 o 
  -1   9   7       18.85       18.04     14.30 o 
   0   9   7     1294.29     1235.22     61.69 o 
   1   9   7     1183.63     1302.80     63.56 o 
   2   9   7     1525.42     1554.61     68.33 o 
   3   9   7     3099.00     3180.63    100.29 o 
   4   9   7      144.42      132.26     24.58 o 
   5   9   7      398.28      433.61     38.98 o 
   6   9   7      115.70       95.43     22.53 o 
   7   9   7      562.10      569.69     28.02 o 
   8   9   7     1408.08     1505.19     54.03 o 
   9   9   7      101.43      104.85     17.35 o 
  10   9   7      859.30      941.89     40.69 o 
  11   9   7      160.47      111.14     26.92 o 
  -1  10   7     1387.60     1541.24     73.94 o 
   0  10   7      284.24      283.78     34.40 o 
   1  10   7      960.29     1006.96     58.89 o 
   2  10   7      900.69      825.63     53.37 o 
   3  10   7       80.92       80.57     21.31 o 
   4  10   7     2284.37     2191.24     83.94 o 
   5  10   7     1090.93     1039.86     59.26 o 
   6  10   7      285.68      345.00     36.64 o 
   7  10   7      423.01      422.02     40.75 o 
   8  10   7      185.11      190.68     31.50 o 
   9  10   7     1011.13     1023.69     61.69 o 
  10  10   7      266.72      249.47     34.96 o 
  11  10   7      450.49      488.32     63.98 o 
   0  11   7     1155.35     1107.07     64.68 o 
   1  11   7     1305.66     1292.14     69.17 o 
   2  11   7      223.31      224.33     33.56 o 
   3  11   7      895.07      857.60     54.96 o 
   4  11   7      239.99      204.33     31.13 o 
   5  11   7     1284.05     1255.22     67.30 o 
   6  11   7      508.38      559.89     45.24 o 
   7  11   7      687.72      815.25     55.43 o 
   8  11   7     1220.44     1366.17     72.63 o 
   9  11   7       13.61       -3.08     14.30 o 
  10  11   7      707.68      722.90     55.71 o 
   3  12   7        0.60      -10.28     10.66 o 
   4  12   7      603.63      629.25     52.44 o 
   5  12   7      206.47      207.88     33.46 o 
   6  12   7      629.45      626.16     52.16 o 
   7  12   7      574.59      615.13     50.10 o 
   8  12   7      163.18      168.43     33.37 o 
  -3 -10   8       16.77       17.11     17.95 o 
  -2 -10   8      829.96      845.91     55.52 o 
  -1 -10   8      534.21      639.15     48.14 o 
   0 -10   8      232.73      234.43     32.15 o 
  -5  -9   8     1452.40     1395.52     71.13 o 
  -4  -9   8       11.14       -3.55     12.90 o 
  -3  -9   8     1792.81     1827.73     78.33 o 
  -2  -9   8      547.09      537.83     43.56 o 
  -1  -9   8      457.48      478.10     41.31 o 
   0  -9   8      503.75      464.36     39.91 o 
   1  -9   8      137.34      113.47     24.58 o 
   2  -9   8      953.34      928.35     54.68 o 
   3  -9   8      213.43      204.89     30.00 o 
  -6  -8   8     1155.04     1125.72    102.12 o 
  -5  -8   8      277.03      217.88     30.75 o 
  -4  -8   8     1987.84     2023.55     80.57 o 
  -3  -8   8       29.42       30.94     16.45 o 
  -2  -8   8     1685.05     1806.61     72.91 o 
  -1  -8   8     1286.14     1272.89     59.82 o 
   0  -8   8      321.05      343.04     33.37 o 
   1  -8   8     1089.56     1123.52     56.08 o 
   2  -8   8        8.17        4.30     12.62 o 
   3  -8   8      638.88      672.34     45.43 o 
   4  -8   8      432.24      433.61     39.63 o 
  -7  -7   8      652.10      657.32     33.34 o 
  -6  -7   8      319.37      339.91     24.82 o 
  -5  -7   8     2112.38     2106.24     53.15 o 
  -4  -7   8      184.08      181.60     17.47 o 
  -3  -7   8     3003.85     2933.69     81.51 o 
  -2  -7   8     1186.86     1209.33     57.02 o 
  -1  -7   8     1686.56     1702.11     66.64 o 
   0  -7   8     2170.87     2234.42     74.59 o 
   1  -7   8       63.82       81.51     18.51 o 
   2  -7   8     1379.88     1380.38     59.26 o 
   3  -7   8      200.17      204.33     26.83 o 
   4  -7   8      461.21      458.76     38.32 o 
   5  -7   8      498.51      478.29     40.38 o 
   6  -7   8       89.60       54.40     19.91 o 
  -7  -6   8      304.52      332.52     25.50 o 
  -6  -6   8      497.65      486.70     80.15 o 
  -5  -6   8      731.07      698.69     30.46 o 
  -4  -6   8     1478.29     1530.86     42.29 o 
  -3  -6   8      410.16      427.95     22.38 o 
  -2  -6   8     1868.46     1943.16     44.48 o 
  -1  -6   8     1158.39     1267.43     34.82 o 
   0  -6   8      705.31      705.37     25.33 o 
   1  -6   8     3556.61     3513.20     91.23 o 
   2  -6   8      758.45      698.88     40.38 o 
   3  -6   8      250.84      270.97     28.51 o 
   4  -6   8      333.32      299.85     30.19 o 
   5  -6   8      279.59      295.84     31.59 o 
   6  -6   8     2609.51     2700.66     90.01 o 
   7  -6   8       19.77       33.74     17.76 o 
  -8  -5   8      909.89      895.09     73.84 o 
  -7  -5   8      649.39      634.03     32.29 o 
  -6  -5   8      505.59      489.31     27.66 o 
  -5  -5   8      888.60      895.50     42.72 o 
  -4  -5   8        0.13        5.70      7.32 o 
  -3  -5   8     4393.70     4299.35     70.86 o 
  -2  -5   8     3414.84     3274.16     58.18 o 
  -1  -5   8     4151.57     3941.17    128.48 o 
   0  -5   8     2177.47     2185.90     44.41 o 
   1  -5   8      276.06      255.28     15.79 o 
   2  -5   8     3891.43     3929.14     69.54 o 
   3  -5   8     1178.20     1227.49     32.94 o 
   4  -5   8      329.35      318.46     28.88 o 
   5  -5   8      326.75      320.23     29.44 o 
   6  -5   8      168.44      127.03     22.62 o 
   7  -5   8      777.17      751.51     46.92 o 
   8  -5   8      163.85      174.98     29.63 o 
  -8  -4   8       38.81       47.30     18.88 o 
  -7  -4   8     1164.62     1143.67     41.99 o 
  -6  -4   8     1603.27     1488.60     45.30 o 
  -5  -4   8      717.05      749.73     31.31 o 
  -4  -4   8     2194.30     2098.00     48.89 o 
  -3  -4   8     1242.09     1207.98     34.89 o 
  -2  -4   8     5196.73     5060.31     74.55 o 
  -1  -4   8     4390.60     4419.49     66.41 o 
   0  -4   8     2703.65     2656.75     48.14 o 
   1  -4   8     1193.05     1197.46     30.66 o 
   2  -4   8       92.83      103.28     24.63 o 
   3  -4   8     2728.41     2872.00     51.46 o 
   4  -4   8      337.14      316.86     17.72 o 
   5  -4   8      455.65      459.14     38.88 o 
   6  -4   8     1753.71     1829.38     63.47 o 
   7  -4   8       30.95       24.96     16.08 o 
   8  -4   8      812.21      766.46     48.23 o 
   9  -4   8       95.96      131.51     27.57 o 
  -8  -3   8      830.80      802.82     52.53 o 
  -7  -3   8      632.50      602.61     41.50 o 
  -6  -3   8      500.15      456.31     41.22 o 
  -5  -3   8     4343.68     4058.38     73.54 o 
  -4  -3   8        0.96       -4.25      6.33 o 
  -3  -3   8     5874.26     5914.06     84.33 o 
  -2  -3   8     2311.97     2090.93     44.12 o 
  -1  -3   8     4458.89     4290.58     63.88 o 
   0  -3   8     5284.12     5384.45     71.94 o 
   1  -3   8      458.35      476.34     18.86 o 
   2  -3   8     3879.99     3983.28    112.35 o 
   3  -3   8      238.18      261.78     15.10 o 
   4  -3   8     1737.89     1709.20     37.60 o 
   5  -3   8      969.78      983.59     42.20 o 
   6  -3   8      296.15      297.12     18.97 o 
   7  -3   8     1880.49     1951.09     47.68 o 
   8  -3   8      157.43      169.79     17.93 o 
   9  -3   8      347.53      330.23     35.61 o 
  -8  -2   8      139.37      169.74     29.26 o 
  -7  -2   8      867.23      882.83     49.82 o 
  -6  -2   8      375.22      442.40     34.21 o 
  -5  -2   8      255.33      288.43     27.48 o 
  -4  -2   8     1191.12     1174.67     35.77 o 
  -3  -2   8      882.06      862.23     29.17 o 
  -2  -2   8     3392.42     3356.67     75.15 o 
  -1  -2   8     1677.25     1685.19     52.90 o 
   0  -2   8     2399.93     2403.77     43.21 o 
   1  -2   8     3142.04     3232.83     84.92 o 
   2  -2   8      280.48      303.98     14.79 o 
   3  -2   8     3084.62     3140.83     63.42 o 
   4  -2   8     1406.08     1407.07     60.15 o 
   5  -2   8      487.52      459.06     20.11 o 
   6  -2   8     2350.52     2391.66     60.15 o 
   7  -2   8       76.56       85.92     13.15 o 
   8  -2   8     1284.81     1310.06     66.88 o 
   9  -2   8      331.51      333.43     59.73 o 
  10  -2   8       66.16       65.54     15.26 o 
  -8  -1   8     1091.60     1172.31     63.84 o 
  -7  -1   8      496.98      457.26     37.76 o 
  -6  -1   8      301.59      310.04     30.56 o 
  -5  -1   8      848.94      804.78     42.25 o 
  -4  -1   8     1484.03     1512.27     55.05 o 
  -3  -1   8     7430.49     7452.31     96.40 o 
  -2  -1   8      343.76      364.48     18.68 o 
  -1  -1   8     2785.09     2697.86     61.18 o 
   0  -1   8     2931.81     2926.25     84.08 o 
   1  -1   8       27.75       33.57      8.13 o 
   2  -1   8     7982.12     8022.27     87.10 o 
   3  -1   8     3077.61     3220.42     48.31 o 
   4  -1   8      427.15      410.57     31.69 o 
   5  -1   8      581.29      593.86     21.55 o 
   6  -1   8      153.75      179.10     24.16 o 
   7  -1   8     3050.33     3155.53     83.47 o 
   8  -1   8      156.91      181.17     17.31 o 
   9  -1   8      622.13      727.75     32.38 o 
  10  -1   8      384.05      356.46     27.53 o 
  -7   0   8     1198.54     1080.62     55.62 o 
  -6   0   8     1451.25     1390.01     59.45 o 
  -5   0   8       51.65       40.47     14.58 o 
  -4   0   8     1378.94     1301.77     51.13 o 
  -3   0   8       38.96       29.91     10.84 o 
  -2   0   8     7998.22     8299.44    167.78 o 
  -1   0   8     2747.43     2714.69     44.51 o 
   0   0   8      909.22      910.48     20.64 o 
   1   0   8     3696.64     3677.08     43.83 o 
   2   0   8       89.10       89.51      8.08 o 
   3   0   8     4488.03     4395.86     55.60 o 
   4   0   8     1668.93     1683.74     32.61 o 
   5   0   8       25.01       27.73      6.78 o 
   6   0   8     1046.11      995.65     28.95 o 
   7   0   8      226.83      224.85     16.39 o 
   8   0   8     1395.29     1434.94     40.07 o 
   9   0   8      197.48      203.99     18.74 o 
  10   0   8       93.44       95.78     16.38 o 
  11   0   8      432.24      479.79     45.80 o 
  -7   1   8      458.96      428.56     37.58 o 
  -6   1   8      626.37      594.10     39.54 o 
  -5   1   8     2460.26     2541.29     77.77 o 
  -4   1   8       92.59       89.92     17.76 o 
  -3   1   8     5389.70     5204.27    106.93 o 
  -2   1   8     1824.82     1854.84     57.11 o 
  -1   1   8     1973.20     1871.58     39.12 o 
   0   1   8     2820.73     2699.66     48.49 o 
   1   1   8      570.01      530.74     21.09 o 
   2   1   8     4696.31     4699.88     90.90 o 
   3   1   8      282.55      231.15     19.35 o 
   4   1   8     1503.91     1450.86     48.42 o 
   5   1   8     2120.83     1909.24     59.17 o 
   6   1   8      163.13      174.42     21.59 o 
   7   1   8     4159.60     4062.99    100.86 o 
   8   1   8      467.33      434.55     36.27 o 
   9   1   8      568.18      540.26     40.94 o 
  10   1   8      415.54      380.05     38.88 o 
  11   1   8       73.80       84.03     25.33 o 
  -7   2   8      259.13      251.25     30.75 o 
  -6   2   8      662.13      756.65     44.49 o 
  -5   2   8       29.61       13.65     11.87 o 
  -4   2   8     2733.07     2648.69     75.24 o 
  -3   2   8      496.58      480.63     30.19 o 
  -2   2   8     5982.69     5994.62     81.12 o 
  -1   2   8     1465.55     1503.97     35.46 o 
   0   2   8      511.73      500.88     20.27 o 
   1   2   8     4379.21     4325.38     65.20 o 
   2   2   8       12.42        3.90      5.52 o 
   3   2   8     3471.27     3354.66     74.08 o 
   4   2   8      575.00      528.14     22.82 o 
   5   2   8        9.80        7.20      8.97 o 
   6   2   8     3561.01     3393.93     86.46 o 
   7   2   8       37.74       63.84     16.64 o 
   8   2   8     2439.62     2361.45     79.45 o 
   9   2   8      735.61      690.19     45.99 o 
  10   2   8      136.70      126.28     26.45 o 
  11   2   8      461.54      437.26     43.74 o 
  -6   3   8      558.29      519.89     37.39 o 
  -5   3   8      782.42      762.07     43.56 o 
  -4   3   8      271.66      282.75     26.45 o 
  -3   3   8     2079.10     2062.16     63.37 o 
  -2   3   8     1809.86     1853.78     41.47 o 
  -1   3   8     3464.10     3598.67     59.40 o 
   0   3   8     2197.52     2273.14     45.01 o 
   1   3   8      568.44      580.96     28.84 o 
   2   3   8     7217.53     7249.06     92.20 o 
   3   3   8     2278.87     2261.49     46.29 o 
   4   3   8     1997.79     2107.87     46.26 o 
   5   3   8     2606.47     2617.77    129.41 o 
   6   3   8        2.38       14.77     11.03 o 
   7   3   8     5163.71     5123.61    116.00 o 
   8   3   8      268.57      266.21     30.56 o 
   9   3   8     1325.18     1378.70     64.12 o 
  10   3   8      589.93      589.71     44.77 o 
  11   3   8      151.40      160.77     30.38 o 
  12   3   8      289.15      270.04     38.60 o 
  -6   4   8      843.77      781.14     46.17 o 
  -5   4   8       20.24       19.72     13.09 o 
  -4   4   8     1410.59     1477.78     56.46 o 
  -3   4   8      130.25      131.18     13.79 o 
  -2   4   8     3718.40     3701.10     63.21 o 
  -1   4   8     4978.45     4919.50     73.00 o 
   0   4   8     1592.44     1624.99     38.10 o 
   1   4   8     5829.74     5919.39     80.83 o 
   2   4   8       68.44      147.50     20.47 o 
   3   4   8     2718.40     2669.46     51.07 o 
   4   4   8     1830.39     1878.74     43.49 o 
   5   4   8       10.24        3.34      7.39 o 
   6   4   8     3255.77     3368.79     65.60 o 
   7   4   8       21.62        1.31     10.28 o 
   8   4   8     2837.65     2697.66     85.43 o 
   9   4   8      669.13      671.59     45.43 o 
  10   4   8      452.76      524.47     44.31 o 
  11   4   8      561.17      480.25     45.71 o 
  12   4   8       60.72       33.84     22.62 o 
  -3   5   8     1107.97     1130.50     38.09 o 
  -2   5   8      890.43      950.06     31.14 o 
  -1   5   8     2515.03     2520.99     50.76 o 
   0   5   8     3572.11     3424.04     58.94 o 
   1   5   8     2099.99     2069.85     43.54 o 
   2   5   8     3416.91     3415.34     58.53 o 
   3   5   8      456.71      432.00     20.41 o 
   4   5   8     2577.87     2519.53     51.38 o 
   5   5   8     2203.27     2310.55     50.79 o 
   6   5   8        2.37       -7.81      7.85 o 
   7   5   8     1844.10     1828.18     49.70 o 
   8   5   8      210.99      188.53     27.11 o 
   9   5   8      894.54     1004.91     55.62 o 
  10   5   8      838.82      858.53     53.47 o 
  11   5   8      185.70      146.28     29.44 o 
  12   5   8      418.36      448.19     45.24 o 
  -4   6   8     1553.86     1531.24     68.33 o 
  -3   6   8      119.90      114.88     23.65 o 
  -2   6   8     2244.15     2234.05     77.30 o 
  -1   6   8     2295.12     2150.17     89.45 o 
   0   6   8      850.36      856.43     29.26 o 
   1   6   8     4365.74     4529.79     70.60 o 
   2   6   8      993.55      985.29     30.29 o 
   3   6   8     3348.74     3306.92     58.66 o 
   4   6   8      925.42      967.49     30.87 o 
   5   6   8     1113.44     1095.50     34.78 o 
   6   6   8     3591.79     3529.17     67.33 o 
   7   6   8        4.50       -0.03     10.19 o 
   8   6   8     1261.12     1221.04     42.14 o 
   9   6   8      374.98      373.88     36.73 o 
  10   6   8      361.30      383.51     38.51 o 
  11   6   8      406.76      384.35     41.31 o 
  12   6   8       42.16       18.32     19.54 o 
  -4   7   8       12.59       13.74     13.93 o 
  -3   7   8     1934.76     1944.66     78.61 o 
  -2   7   8      318.64      329.20     34.12 o 
  -1   7   8     1972.34     1784.55     70.48 o 
   0   7   8     2353.19     2268.91     79.82 o 
   1   7   8      475.59      437.54     36.64 o 
   2   7   8     5146.73     5155.57     77.06 o 
   3   7   8       81.37       78.09     10.99 o 
   4   7   8     1573.25     1532.55     74.92 o 
   5   7   8      824.45      759.58     28.90 o 
   6   7   8       88.89      100.47     14.16 o 
   7   7   8     2864.17     2786.14     62.30 o 
   8   7   8       88.96       81.66     14.72 o 
   9   7   8      843.48      916.24     64.68 o 
  10   7   8      538.91      499.79     43.84 o 
  11   7   8      115.37      112.91     26.27 o 
  12   7   8      609.43      636.72     53.18 o 
  -3   8   8       54.40       69.73     22.15 o 
  -2   8   8     1364.02     1360.94     66.46 o 
  -1   8   8     1126.42     1176.71     59.73 o 
   0   8   8      337.04      341.64     35.61 o 
   1   8   8     2051.36     2033.27     78.24 o 
   2   8   8       65.55       73.47     20.75 o 
   3   8   8     2124.18     2077.58     78.33 o 
   4   8   8     3064.45     2951.62     95.90 o 
   5   8   8      578.22      566.31     25.68 o 
   6   8   8     2094.54     2031.32     71.22 o 
   7   8   8       90.54       99.09     15.20 o 
   8   8   8     1765.23     1841.66     52.53 o 
   9   8   8      401.48      386.16     27.30 o 
  10   8   8      350.27      410.24     40.29 o 
  11   8   8      413.40      344.63     39.44 o 
  -2   9   8      110.89      107.96     26.08 o 
  -1   9   8      601.80      602.98     45.80 o 
   0   9   8      643.81      606.44     45.71 o 
   1   9   8       71.55       66.18     20.94 o 
   2   9   8     2206.96     2176.94     83.84 o 
   3   9   8       16.42        0.28     12.90 o 
   4   9   8      737.93      714.02     48.23 o 
   5   9   8      264.26      310.14     35.33 o 
   6   9   8       30.86       45.43     17.85 o 
   7   9   8     1256.15     1286.78     71.37 o 
   8   9   8      191.28      180.09     19.75 o 
   9   9   8      546.80      625.13     33.49 o 
  10   9   8      515.40      534.93     81.79 o 
  11   9   8       24.01       26.36     20.47 o 
   0  10   8      388.24      373.42     40.94 o 
   1  10   8      927.43      915.83     57.95 o 
   2  10   8       72.72       60.01     20.75 o 
   3  10   8     1454.54     1600.97     75.52 o 
   4  10   8      645.61      608.87     47.30 o 
   5  10   8      865.17      917.98     57.30 o 
   6  10   8     2194.34     2145.06     87.30 o 
   7  10   8        0.04       -2.43     13.65 o 
   8  10   8      729.89      715.05     53.47 o 
   9  10   8      173.47      159.09     31.87 o 
  10  10   8      252.48      237.70     36.36 o 
   1  11   8      163.03      167.41     31.69 o 
   2  11   8     1400.97     1516.66     76.83 o 
   3  11   8       35.80        0.75     13.83 o 
   4  11   8      805.47      805.63     55.43 o 
   5  11   8      483.34      494.18     46.46 o 
   6  11   8      112.14       98.71     25.89 o 
   7  11   8     1866.40     1858.30     84.87 o 
   8  11   8      344.75      287.89     38.88 o 
   9  11   8      160.95      106.46     27.29 o 
   4  12   8      763.20      741.97     55.15 o 
   5  12   8      197.29      190.49     34.30 o 
   6  12   8      637.46      584.47     51.88 o 
   7  12   8       22.33        2.15     17.57 o 
  -3  -9   9      455.65      456.98     42.62 o 
  -2  -9   9      187.24      242.28     33.18 o 
  -1  -9   9      740.87      793.10     52.06 o 
   0  -9   9       20.67       18.32     14.58 o 
   1  -9   9      747.79      738.42     49.45 o 
  -5  -8   9     1051.04     1131.93     64.40 o 
  -4  -8   9      359.69      387.62     39.16 o 
  -3  -8   9      882.32      921.16     55.15 o 
  -2  -8   9     1562.60     1660.79     72.35 o 
  -1  -8   9       70.61       78.14     21.50 o 
   0  -8   9     1317.26     1294.29     62.81 o 
   1  -8   9      131.78      171.43     26.73 o 
   2  -8   9      660.81      643.08     44.40 o 
   3  -8   9      494.57      444.17     39.63 o 
   4  -8   9      144.72      104.31     24.96 o 
  -6  -7   9     1117.76     1081.98     65.99 o 
  -5  -7   9       24.58       17.98     11.12 o 
  -4  -7   9     1417.78     1452.83     43.69 o 
  -3  -7   9     1597.11     1591.28     44.33 o 
  -2  -7   9      483.20      492.78     39.44 o 
  -1  -7   9     2195.45     2023.74     75.24 o 
   0  -7   9       21.57       24.77     15.42 o 
   1  -7   9     1256.33     1350.28     60.01 o 
   2  -7   9      844.70      849.93     48.14 o 
   3  -7   9      566.79      489.79     37.67 o 
   4  -7   9      987.34     1085.57     57.02 o 
   5  -7   9        2.34      -11.50     13.83 o 
  -6  -6   9       15.84       16.18     10.50 o 
  -5  -6   9     1344.48     1347.48     43.60 o 
  -4  -6   9      414.44      433.85     25.02 o 
  -3  -6   9      667.42      711.78     29.10 o 
  -2  -6   9     1838.79     1757.78     68.61 o 
  -1  -6   9       86.19       98.08     12.95 o 
   0  -6   9     1871.02     1867.69     43.81 o 
   1  -6   9      235.99      225.64     26.17 o 
   2  -6   9     1672.00     1692.01     64.12 o 
   3  -6   9     1700.80     1843.81     67.86 o 
   4  -6   9      137.67      123.38     22.99 o 
   5  -6   9      966.03     1029.49     53.84 o 
   6  -6   9       76.22       63.84     20.47 o 
  -7  -5   9      171.42      155.60     19.80 o 
  -6  -5   9     1386.14     1366.41     45.49 o 
  -5  -5   9       37.46       27.53     18.46 o 
  -4  -5   9     1124.85     1147.94     38.20 o 
  -3  -5   9      148.74      168.97     44.91 o 
  -2  -5   9     1120.70     1145.16     34.97 o 
  -1  -5   9     1883.83     1902.77     44.22 o 
   0  -5   9        1.74       12.95      7.36 o 
   1  -5   9     1868.53     1839.15     41.94 o 
   2  -5   9      941.42      963.65     30.30 o 
   3  -5   9      931.45      950.62     38.74 o 
   4  -5   9     3268.61     3364.58     91.23 o 
   5  -5   9      350.48      346.31     32.06 o 
   6  -5   9      108.42      119.92     22.90 o 
   7  -5   9      160.35      167.78     27.57 o 
  -7  -4   9     1437.77     1522.27     68.23 o 
  -6  -4   9       46.73       33.93     11.69 o 
  -5  -4   9     2477.26     2424.29    128.62 o 
  -4  -4   9      672.00      667.39     29.06 o 
  -3  -4   9     1157.71     1127.70     35.85 o 
  -2  -4   9      974.57      978.89     31.79 o 
  -1  -4   9       35.81       21.76      8.17 o 
   0  -4   9     4172.75     4073.92     64.99 o 
   1  -4   9      800.91      785.98     26.70 o 
   2  -4   9     4055.55     4101.43    108.66 o 
   3  -4   9     2171.26     2248.77     45.82 o 
   4  -4   9      230.66      265.52     17.50 o 
   5  -4   9     1965.07     1974.93     45.28 o 
   6  -4   9      197.10      201.99     17.81 o 
   7  -4   9      334.45      359.30     33.93 o 
   8  -4   9      121.30      105.15     23.74 o 
  -7  -3   9      152.64      198.35     29.26 o 
  -6  -3   9     2278.72     2399.12     82.25 o 
  -5  -3   9        5.10        7.54      8.27 o 
  -4  -3   9     3278.89     3214.69     64.70 o 
  -3  -3   9     1922.17     1805.01     44.83 o 
  -2  -3   9     1283.01     1391.30     73.70 o 
  -1  -3   9     2087.55     2051.86     44.11 o 
   0  -3   9      460.18      509.50     21.51 o 
   1  -3   9     4597.48     4544.55     66.46 o 
   2  -3   9     2291.31     2322.08     52.34 o 
   3  -3   9     2490.35     2547.08     47.59 o 
   4  -3   9     1700.49     1766.82     39.95 o 
   5  -3   9       17.44        5.41      7.10 o 
   6  -3   9     1459.22     1526.77     40.33 o 
   7  -3   9      203.73      210.01     22.53 o 
   8  -3   9      648.45      620.67     29.50 o 
   9  -3   9      643.56      684.49     46.55 o 
  -7  -2   9     1866.32     1782.96     73.66 o 
  -6  -2   9        1.43        0.65     11.59 o 
  -5  -2   9     1583.62     1503.57     60.94 o 
  -4  -2   9      589.15      597.53     27.26 o 
  -3  -2   9      785.23      762.24     29.17 o 
  -2  -2   9     6658.80     6465.38     89.50 o 
  -1  -2   9       22.54       27.87      8.07 o 
   0  -2   9     4027.66     3974.57     61.62 o 
   1  -2   9      398.11      376.39     17.61 o 
   2  -2   9     4861.83     4734.26     74.03 o 
   3  -2   9     4556.93     4599.98    169.42 o 
   4  -2   9      318.31      346.20     17.29 o 
   5  -2   9     2493.86     2536.05     49.08 o 
   6  -2   9        1.41        5.28      7.70 o 
   7  -2   9     1511.78     1510.37     64.26 o 
   8  -2   9      497.38      513.69     49.49 o 
   9  -2   9      198.99      245.36     31.41 o 
  -7  -1   9       90.47       84.97     21.78 o 
  -6  -1   9     2254.52     2364.81     82.07 o 
  -5  -1   9       23.00       14.30     11.78 o 
  -4  -1   9     2819.43     2780.20     80.57 o 
  -3  -1   9      293.51      299.66     19.07 o 
  -2  -1   9     1857.24     1954.00     60.24 o 
   0  -1   9        4.90       -1.68      6.73 o 
   1  -1   9     1492.51     1371.97     47.58 o 
   2  -1   9      747.25      741.32     34.77 o 
   3  -1   9     2895.38     2944.43     73.28 o 
   4  -1   9     3208.70     3078.84     76.18 o 
   5  -1   9      187.43      190.31     21.22 o 
   6  -1   9     1782.71     1793.89     62.16 o 
   7  -1   9      719.56      754.78     43.37 o 
   8  -1   9      788.76      790.58     46.08 o 
   9  -1   9      955.15      946.30     54.12 o 
  10  -1   9       17.36        2.06     14.21 o 
  -7   0   9     1411.13     1425.62     65.71 o 
  -6   0   9      148.02      125.44     23.18 o 
  -5   0   9     3015.78     2910.78     86.55 o 
  -4   0   9      426.29      425.85     31.69 o 
  -3   0   9     1009.26      943.12     43.37 o 
  -2   0   9     2191.39     2279.48     67.67 o 
  -1   0   9     1524.74     1541.34     52.53 o 
   0   0   9     5439.29     5498.70     77.24 o 
   1   0   9       10.36       -3.74      6.64 o 
   2   0   9     3021.51     3099.22     74.78 o 
   3   0   9     4866.64     4906.29     99.92 o 
   4   0   9      115.04      120.67     17.29 o 
   5   0   9     4192.07     4075.05     93.10 o 
   6   0   9      350.11      332.48     28.23 o 
   7   0   9      981.05     1023.04     49.73 o 
   8   0   9      322.03      328.46     32.43 o 
   9   0   9      263.32      233.30     30.28 o 
  10   0   9      354.42      378.46     38.51 o 
  -6   1   9     1997.19     1981.58     74.40 o 
  -5   1   9        2.03        5.98      9.72 o 
  -4   1   9     2994.65     2944.05     83.38 o 
  -3   1   9     3043.61     3015.37     81.23 o 
  -2   1   9      305.50      376.31     28.04 o 
  -1   1   9      871.65      817.96     38.42 o 
   0   1   9      491.09      500.44     21.80 o 
   1   1   9     3714.90     3776.35     62.63 o 
   2   1   9      781.08      729.19     26.52 o 
   3   1   9     2306.43     2245.92     63.09 o 
   4   1   9     3299.57     3318.03     80.20 o 
   5   1   9       37.27       58.14     14.58 o 
   6   1   9     2327.02     2285.36     70.94 o 
   7   1   9      490.33      556.25     38.60 o 
   8   1   9      557.55      498.48     39.16 o 
   9   1   9      757.00      780.30     48.79 o 
  10   1   9       27.46       49.26     20.00 o 
  11   1   9      361.40      403.05     42.06 o 
  -6   2   9        9.56       -7.01     11.50 o 
  -5   2   9     1145.39     1083.70     52.53 o 
  -4   2   9      461.55      402.58     30.66 o 
  -3   2   9     1716.06     1726.50     60.38 o 
  -2   2   9     4799.74     4828.80    104.69 o 
  -1   2   9      145.76      148.39     17.29 o 
   0   2   9     2557.66     2528.62     50.16 o 
   1   2   9      217.60      213.06     50.57 o 
   2   2   9     2193.65     2103.80     86.13 o 
   3   2   9     4765.49     4759.03    108.05 o 
   4   2   9      584.42      602.88     29.96 o 
   5   2   9     2850.89     2777.68     75.06 o 
   6   2   9       45.24       62.81     16.26 o 
   7   2   9     1996.03     2009.63     70.10 o 
   8   2   9     1064.00     1035.84     53.00 o 
   9   2   9      319.32      359.02     36.08 o 
  10   2   9      714.19      680.19     49.91 o 
  11   2   9       32.18       27.76     20.38 o 
  -6   3   9     1101.24     1207.08     59.26 o 
  -5   3   9       18.85       38.14     15.80 o 
  -4   3   9      615.63      695.14     40.38 o 
  -3   3   9      709.21      735.06     39.35 o 
  -2   3   9      686.96      724.12     37.67 o 
  -1   3   9     2607.24     2646.00     71.88 o 
   0   3   9       15.01       23.93      7.73 o 
   1   3   9     3616.17     3547.37     61.11 o 
   2   3   9      351.36      379.57     19.70 o 
   3   3   9     2051.82     2152.53     47.47 o 
   4   3   9     3819.71     3790.77     73.09 o 
   5   3   9        1.01       12.23     11.31 o 
   6   3   9     1538.71     1606.95     59.73 o 
   7   3   9       97.50      121.42     21.40 o 
   8   3   9      522.00      437.35     36.73 o 
   9   3   9     1366.13     1483.85     67.58 o 
  10   3   9        3.37       10.00     16.08 o 
  11   3   9      511.71      473.99     45.15 o 
  -5   4   9     1208.56     1256.62     57.77 o 
  -4   4   9      269.10      233.49     26.36 o 
  -3   4   9     2059.55     2072.44     67.39 o 
  -2   4   9     1645.86     1680.16     42.80 o 
  -1   4   9      407.99      376.01     20.72 o 
   0   4   9     1850.34     1924.91     44.42 o 
   1   4   9     1030.03     1041.95     31.74 o 
   2   4   9     3486.34     3379.96     87.63 o 
   3   4   9     3177.34     3022.25     57.51 o 
   4   4   9       75.13       64.78     11.35 o 
   5   4   9     3405.78     3401.69     85.25 o 
   6   4   9      611.36      673.92     29.50 o 
   7   4   9     2462.82     2381.64     77.21 o 
   8   4   9     1483.50     1480.58     64.12 o 
   9   4   9      243.08      265.64     32.71 o 
  10   4   9     1027.72     1026.22     58.79 o 
  11   4   9        5.43       12.90     19.07 o 
  -3   5   9     1641.56     1640.98     59.91 o 
  -2   5   9      412.07      439.30     25.33 o 
  -1   5   9      992.76     1061.02     33.91 o 
   0   5   9      219.75      248.78     20.61 o 
   1   5   9     2500.07     2533.60     52.16 o 
   2   5   9     2287.02     2293.00     48.94 o 
   3   5   9     2764.11     2718.43     54.42 o 
   4   5   9     3321.79     3266.79     61.81 o 
   5   5   9      160.37      181.27     17.62 o 
   6   5   9     1181.19     1247.66     43.70 o 
   7   5   9       16.65       19.40     10.07 o 
   8   5   9      633.39      615.32     41.87 o 
   9   5   9     1626.12     1696.59     72.25 o 
  10   5   9       22.52        4.86     16.54 o 
  11   5   9      531.57      528.67     47.02 o 
  -3   6   9      889.08      823.95     50.47 o 
  -2   6   9     2746.52     2841.24     92.16 o 
  -1   6   9        2.24        2.21      7.26 o 
   0   6   9      365.53      412.71     22.10 o 
   1   6   9      450.93      476.70     29.54 o 
   2   6   9     3537.03     3388.69     62.06 o 
   3   6   9     2642.57     2541.05     52.78 o 
   4   6   9     1526.68     1451.49     39.90 o 
   5   6   9     1994.29     1999.44     63.56 o 
   6   6   9      255.95      238.03     19.96 o 
   7   6   9     2736.73     2743.27     63.04 o 
   8   6   9      914.37      958.74     38.58 o 
   9   6   9      194.76      233.02     31.31 o 
  10   6   9      815.70      782.26     52.34 o 
  11   6   9       38.41       18.69     16.54 o 
  -3   7   9      487.77      515.77     43.74 o 
  -2   7   9      481.01      516.52     42.81 o 
  -1   7   9     2006.74     2078.05     80.39 o 
   0   7   9       59.98       80.20     21.78 o 
   1   7   9     1751.55     1679.58     70.85 o 
   2   7   9     1273.32     1339.71     38.20 o 
   3   7   9     2096.80     2020.76     47.43 o 
   4   7   9     2411.34     2353.07     52.30 o 
   5   7   9      213.23      211.71     23.88 o 
   6   7   9     1961.76     2006.26    103.85 o 
   7   7   9       99.78      100.76     15.47 o 
   8   7   9     1389.97     1419.95     66.46 o 
   9   7   9     1493.48     1586.01     51.93 o 
  10   7   9        0.31       12.99     15.33 o 
  11   7   9      290.62      276.11     36.55 o 
  -2   8   9      862.03      867.50     55.05 o 
  -1   8   9      144.77      140.95     27.39 o 
   0   8   9     1689.35     1721.08     74.68 o 
   1   8   9      139.32      141.51     26.08 o 
   2   8   9     1913.22     1795.76     75.15 o 
   3   8   9     2779.59     2742.90     95.25 o 
   4   8   9      264.07      210.96     29.63 o 
   5   8   9     2903.02     2849.82     71.04 o 
   6   8   9       57.52       61.18     13.00 o 
   7   8   9     2117.36     2114.85     55.24 o 
   8   8   9      430.14      373.70     26.44 o 
   9   8   9      201.26      252.60     23.97 o 
  10   8   9      995.82      993.52     43.15 o 
  11   8   9        2.60        8.69     16.54 o 
  -1   9   9      692.82      736.46     53.00 o 
   0   9   9       26.55       29.54     18.51 o 
   1   9   9     1172.18     1117.91     62.16 o 
   2   9   9      556.74      666.26     49.54 o 
   3   9   9      633.52      635.13     48.32 o 
   4   9   9     1464.89     1606.77     75.06 o 
   5   9   9       87.58       52.44     19.63 o 
   6   9   9      802.61      935.83     58.05 o 
   7   9   9      387.14      435.32     26.66 o 
   8   9   9      801.30      788.28     81.37 o 
   9   9   9     1110.80     1184.71     45.41 o 
  10   9   9       32.44       13.57     12.70 o 
   1  10   9       20.95       22.99     16.92 o 
   2  10   9      800.58      828.34     57.02 o 
   3  10   9      544.99      589.43     47.67 o 
   4  10   9      179.43      188.34     31.69 o 
   5  10   9     1586.37     1529.00     75.80 o 
   6  10   9       32.81       40.47     18.23 o 
   7  10   9      929.10      920.13     60.85 o 
   8  10   9       33.97       15.61     17.48 o 
   9  10   9      230.46      237.32     37.29 o 
  10  10   9      659.79      625.23     54.21 o 
   3  11   9      422.30      431.27     45.52 o 
   4  11   9      898.61     1021.64     65.24 o 
   5  11   9       38.79       12.06     17.11 o 
   6  11   9      962.30      974.34     64.03 o 
   7  11   9      111.80      110.39     28.42 o 
   8  11   9      695.47      636.54     54.77 o 
  -3  -8  10     1188.96     1143.15     63.93 o 
  -2  -8  10        0.02       -8.88     14.02 o 
  -1  -8  10     1217.68     1223.16     64.03 o 
   0  -8  10      422.79      451.56     40.85 o 
   1  -8  10      278.50      272.37     32.62 o 
   2  -8  10      542.81      498.85     41.50 o 
  -4  -7  10      383.97      388.18     25.84 o 
  -3  -7  10      284.36      276.98     21.53 o 
  -2  -7  10     1571.41     1477.50     67.30 o 
  -1  -7  10      336.07      414.45     37.67 o 
   0  -7  10     1014.17      966.96     53.37 o 
   1  -7  10      727.32      816.75     48.04 o 
   2  -7  10      188.86      216.01     28.51 o 
   3  -7  10     1165.97     1125.95     57.86 o 
   4  -7  10       58.90       50.47     19.44 o 
  -5  -6  10      377.44      385.35     26.54 o 
  -4  -6  10      646.65      647.65     57.58 o 
  -3  -6  10     1375.83     1268.22     40.47 o 
  -2  -6  10      204.09      229.10     27.06 o 
  -1  -6  10     1342.54     1404.68     40.79 o 
   0  -6  10     1338.49     1253.90     43.88 o 
   1  -6  10      488.19      528.58     38.70 o 
   2  -6  10     2052.85     2013.83     71.97 o 
   3  -6  10        0.27       -2.52     11.22 o 
   4  -6  10     1075.10     1047.53     53.56 o 
   5  -6  10      148.67      123.01     25.70 o 
  -6  -5  10      400.26      433.38     29.29 o 
  -5  -5  10      427.35      411.07     50.43 o 
  -4  -5  10      435.71      470.75     26.79 o 
  -3  -5  10      174.71      184.35     17.58 o 
  -2  -5  10     2391.43     2305.73     52.82 o 
  -1  -5  10      349.57      359.05     28.37 o 
   0  -5  10      430.47      437.97     23.51 o 
   1  -5  10      432.43      454.10     22.66 o 
   2  -5  10       68.40       88.12     13.74 o 
   3  -5  10     2251.99     2295.49     50.12 o 
   4  -5  10      203.76      185.35     24.86 o 
   5  -5  10      752.41      763.10     45.61 o 
   6  -5  10      182.46      166.47     26.36 o 
   7  -5  10      315.37      298.45     33.74 o 
  -6  -4  10     1724.09     1713.87     53.12 o 
  -5  -4  10      448.62      402.39     26.16 o 
  -4  -4  10     1156.90     1084.95     38.22 o 
  -3  -4  10     1648.00     1585.22     44.50 o 
  -2  -4  10        0.47        6.26      7.25 o 
  -1  -4  10     1980.35     1939.04     46.20 o 
   0  -4  10       60.02       81.12     12.20 o 
   1  -4  10      341.90      331.26     19.22 o 
   2  -4  10     2145.89     2139.12     60.43 o 
   3  -4  10        6.07        8.74      7.93 o 
   4  -4  10     2206.37     2268.60    101.00 o 
   5  -4  10      335.84      423.38     22.72 o 
  -6  -3  10      330.80      344.81     35.43 o 
  -5  -3  10     1703.10     1634.81     66.08 o 
  -4  -3  10     1112.34     1153.15     53.00 o 
  -3  -3  10      580.29      605.97     37.01 o 
  -2  -3  10     4148.88     3995.70     97.30 o 
  -1  -3  10      985.75      924.89     43.46 o 
   0  -3  10      560.95      649.53     36.17 o 
   1  -3  10      340.37      361.92     27.67 o 
   2  -3  10       11.66        0.19      9.72 o 
   3  -3  10     5003.17     4896.75    103.66 o 
   4  -3  10      108.89      130.49     19.35 o 
   5  -3  10     2152.92     2073.47     66.83 o 
   6  -3  10      291.59      314.34     28.51 o 
   7  -3  10      582.16      650.18     40.94 o 
   8  -3  10     1090.23     1086.32     54.31 o 
  -6  -2  10     1253.31     1235.31     60.76 o 
  -5  -2  10      867.36      783.38     46.55 o 
  -4  -2  10     1040.10      996.03     49.07 o 
  -3  -2  10     2891.72     2778.61     80.57 o 
  -2  -2  10       11.62        8.69     10.19 o 
  -1  -2  10     4738.72     4581.48    102.63 o 
   0  -2  10     1236.76     1255.03     49.35 o 
   1  -2  10      489.03      501.28     30.85 o 
   2  -2  10     2641.22     2595.69     71.79 o 
   3  -2  10      230.85      170.58     20.75 o 
   4  -2  10     4554.57     4660.37    102.82 o 
   5  -2  10      519.83      519.79     32.90 o 
   6  -2  10     1235.80     1281.30     53.84 o 
   7  -2  10      812.60      881.15     47.11 o 
   8  -2  10      130.33      115.53     22.99 o 
   9  -2  10      614.03      593.45     44.31 o 
  -6  -1  10      493.40      536.34     41.22 o 
  -5  -1  10      574.73      586.25     39.82 o 
  -4  -1  10     1345.19     1365.14     57.58 o 
  -3  -1  10      572.29      606.53     37.86 o 
  -2  -1  10     2081.70     2028.13     66.83 o 
  -1  -1  10     1027.69     1096.04     46.74 o 
   0  -1  10      223.71      227.88     22.90 o 
   1  -1  10     2497.36     2412.11     68.61 o 
   2  -1  10       11.19       11.59      9.44 o 
   3  -1  10     6138.64     5873.34    116.37 o 
   4  -1  10      273.43      253.03     24.12 o 
   5  -1  10     2296.62     2137.49     66.74 o 
   6  -1  10      630.86      627.66     38.32 o 
   7  -1  10      734.70      770.85     44.49 o 
   8  -1  10     1575.20     1704.35     69.08 o 
   9  -1  10        6.97       -7.20     13.09 o 
  10  -1  10      319.47      226.67     33.00 o 
  -6   0  10     1436.70     1456.74     67.30 o 
  -5   0  10      496.71      407.53     35.05 o 
  -4   0  10      717.80      781.42     43.93 o 
  -3   0  10     2384.47     2373.51     74.31 o 
  -2   0  10      761.22      847.13     43.18 o 
  -1   0  10     6411.79     6201.05    123.85 o 
   0   0  10      401.10      432.96     29.63 o 
   2   0  10     1507.14     1556.29     54.03 o 
   3   0  10      160.29      180.87     20.66 o 
   4   0  10     2547.82     2645.88     73.84 o 
   5   0  10      480.58      480.72     32.53 o 
   6   0  10      971.05      959.67     46.64 o 
   7   0  10      924.27      976.86     49.45 o 
   8   0  10       89.12      102.44     22.06 o 
   9   0  10      739.23      702.81     48.14 o 
  10   0  10      265.94      306.49     36.08 o 
  -6   1  10      245.37      272.19     32.25 o 
  -5   1  10     1597.56     1598.35     66.46 o 
  -4   1  10     1160.62     1036.50     50.57 o 
  -3   1  10      985.08      935.74     46.08 o 
  -2   1  10     5044.51     4876.29    110.11 o 
  -1   1  10      779.72      841.80     41.41 o 
   0   1  10      922.47      999.02     44.49 o 
   1   1  10     1339.30     1383.31     37.80 o 
   2   1  10      628.57      639.72     32.81 o 
   3   1  10     6117.16     5941.76    117.31 o 
   4   1  10       73.53       63.75     15.24 o 
   5   1  10     1694.46     1788.85     61.60 o 
   6   1  10      973.70      870.68     44.49 o 
   7   1  10      819.56      828.90     46.46 o 
   8   1  10     2032.41     2108.05     77.11 o 
   9   1  10        0.13       -3.65     13.37 o 
  10   1  10      238.19      272.65     34.68 o 
  -5   2  10      452.01      411.09     36.45 o 
  -4   2  10     1083.86     1055.94     51.50 o 
  -3   2  10     2726.71     2692.52     81.23 o 
  -2   2  10      153.66      144.60     21.12 o 
  -1   2  10     5022.50     4976.30    108.99 o 
   0   2  10     2891.02     2953.99     57.73 o 
   1   2  10       87.41      119.32     21.87 o 
   2   2  10      973.06     1047.58     33.63 o 
   3   2  10      842.50      820.38     30.49 o 
   4   2  10     3511.76     3409.91     85.53 o 
   5   2  10      323.11      400.90     30.75 o 
   6   2  10     1481.78     1390.85     56.46 o 
   7   2  10     1107.66     1089.78     52.81 o 
   8   2  10      278.97      256.67     31.03 o 
   9   2  10     1013.24     1125.11     59.26 o 
  10   2  10      258.08      272.00     36.08 o 
  11   2  10      112.36      122.35     28.51 o 
  -5   3  10      725.95      780.30     48.14 o 
  -4   3  10      372.29      387.44     33.09 o 
  -3   3  10      118.83       80.67     17.95 o 
  -2   3  10     2093.52     2035.05     67.21 o 
  -1   3  10      825.77      828.53     41.78 o 
   0   3  10     1227.90     1200.62     36.69 o 
   1   3  10     2392.94     2332.31    136.00 o 
   2   3  10      176.55      167.48     23.79 o 
   3   3  10     4408.64     4273.43    119.55 o 
   4   3  10      125.88      119.71     23.98 o 
   5   3  10     1257.60     1300.35     40.60 o 
   6   3  10     1204.88     1181.29     51.88 o 
   7   3  10     1175.91     1107.44     52.81 o 
   8   3  10     1637.81     1659.02     69.08 o 
   9   3  10        6.88       14.77     15.05 o 
  10   3  10      363.90      355.47     39.44 o 
  11   3  10      237.74      248.73     37.01 o 
  -4   4  10      451.58      444.92     35.89 o 
  -3   4  10     1210.63     1179.98     53.09 o 
  -2   4  10      160.57       95.71     18.41 o 
  -1   4  10     1866.57     1891.25     76.46 o 
   0   4  10      325.14      360.78     42.81 o 
   1   4  10      542.93      607.67     42.25 o 
   2   4  10     2288.16     2266.06    125.77 o 
   3   4  10      163.77      137.60     14.93 o 
   4   4  10     4370.26     4462.97     76.77 o 
   5   4  10      453.42      397.70     23.11 o 
   6   4  10     1224.92     1267.79     41.57 o 
   7   4  10     1267.24     1259.52     56.55 o 
   8   4  10      405.73      443.71     38.42 o 
   9   4  10      681.42      633.36     45.24 o 
  10   4  10       71.24       65.62     20.47 o 
  11   4  10      130.45      133.48     30.19 o 
  -3   5  10      297.68      289.57     29.07 o 
  -2   5  10     2162.25     2194.14     70.85 o 
  -1   5  10      186.31      200.24     17.52 o 
   0   5  10     2241.67     2228.32     69.17 o 
   1   5  10      917.54      909.84     32.67 o 
   2   5  10       38.53       22.96     13.09 o 
   3   5  10     4524.51     4518.05     76.47 o 
   4   5  10      678.92      624.96     27.79 o 
   5   5  10     1677.97     1760.01     97.82 o 
   6   5  10     1126.97     1106.72     38.62 o 
   7   5  10      327.96      327.04     33.14 o 
   8   5  10     1461.97     1417.02     63.47 o 
   9   5  10        7.56        3.74     13.37 o 
  10   5  10      467.75      365.56     39.35 o 
  11   5  10      375.54      388.18     41.69 o 
  -2   6  10       64.81       51.13     19.35 o 
  -1   6  10     1780.13     1790.63     47.85 o 
   0   6  10     1121.12     1125.63     36.95 o 
   1   6  10      392.42      441.01     23.49 o 
   2   6  10      681.26      677.39     28.28 o 
   3   6  10       55.77       70.50     11.99 o 
   4   6  10     3508.50     3482.21     67.31 o 
   5   6  10      731.34      752.87     44.91 o 
   6   6  10     1601.51     1584.91     56.74 o 
   7   6  10      978.34      917.01     36.86 o 
   8   6  10       94.78      104.81     17.47 o 
   9   6  10      506.08      474.65     41.13 o 
  10   6  10        1.68      -15.98     13.18 o 
  11   6  10      171.82      132.92     29.91 o 
  -2   7  10     1686.73     1626.39     75.06 o 
  -1   7  10       56.86       62.16     20.94 o 
   0   7  10      859.93      832.92     53.28 o 
   1   7  10     1721.66     1558.72     70.20 o 
   2   7  10        7.02       13.42     11.40 o 
   3   7  10     1308.11     1327.04     43.65 o 
   4   7  10      366.40      338.92     21.81 o 
   5   7  10     2302.48     2278.17     55.13 o 
   6   7  10      943.57      894.05     76.27 o 
   7   7  10     1243.99     1273.78     44.02 o 
   8   7  10     1326.53     1335.58    106.14 o 
   9   7  10        4.98        5.82     10.28 o 
  10   7  10      538.70      597.56     46.55 o 
  11   7  10      219.32      250.13     36.17 o 
  -1   8  10     1257.61     1222.13     66.93 o 
   0   8  10      491.78      496.70     44.49 o 
   1   8  10      538.91      530.73     43.37 o 
   2   8  10     1713.21     1728.37     77.11 o 
   3   8  10        1.30       -1.12     13.93 o 
   4   8  10     2738.19     2712.43     98.24 o 
   5   8  10      891.05      818.25     33.27 o 
   6   8  10     1533.73     1433.18     44.59 o 
   7   8  10      543.94      569.55     62.02 o 
   8   8  10      444.37      487.27     39.12 o 
   9   8  10      865.04      874.32     52.20 o 
  10   8  10       27.05       24.68     18.88 o 
   0   9  10      451.48      464.08     45.15 o 
   1   9  10      754.10      810.02     56.74 o 
   2   9  10      171.05      116.75     27.67 o 
   3   9  10     1941.51     2159.74     90.76 o 
   4   9  10       98.55       44.96     20.84 o 
   5   9  10      933.36      959.29     60.38 o 
   6   9  10     1691.64     1595.83     78.52 o 
   7   9  10      298.66      291.16     38.32 o 
   8   9  10     1360.13     1392.46     57.77 o 
   9   9  10        0.05       21.37     12.48 o 
  10   9  10      681.54      645.17     37.41 o 
   2  10  10      572.67      574.38     51.04 o 
   3  10  10       12.90        1.87     14.77 o 
   4  10  10     1334.68     1235.69     70.94 o 
   5  10  10      297.78      332.01     40.66 o 
   6  10  10      658.44      708.51     54.31 o 
   7  10  10      523.00      544.09     50.29 o 
   8  10  10       65.09       68.79     24.68 o 
   9  10  10      331.13      277.14     40.94 o 
   5  11  10      637.12      631.58     54.87 o 
   6  11  10      422.81      355.94     43.18 o 
  -2  -7  11      491.09      601.95     47.20 o 
  -1  -7  11      563.86      668.41     47.95 o 
   0  -7  11     1058.51     1106.88     59.91 o 
   1  -7  11       18.93       22.62     17.11 o 
   2  -7  11     1289.38     1262.32     61.97 o 
  -4  -6  11     1002.35      943.22     51.50 o 
  -3  -6  11        1.40       -5.80     10.75 o 
  -2  -6  11     1570.88     1579.75     61.69 o 
  -1  -6  11      869.65      979.11     48.04 o 
   0  -6  11      271.00      248.82     26.36 o 
  -4  -5  11       51.10       71.04     19.26 o 
  -3  -5  11     1170.61     1238.12     56.46 o 
  -2  -5  11      384.72      415.76     32.43 o 
  -1  -5  11      541.65      546.71     36.45 o 
   0  -5  11     1343.09     1397.02     55.62 o 
   1  -5  11       95.41      112.17     19.91 o 
   2  -5  11     1063.77     1057.34     47.95 o 
   3  -5  11      763.88      782.54     41.41 o 
  -5  -4  11      189.69      188.06     27.67 o 
  -4  -4  11     1052.79     1051.92     53.09 o 
  -3  -4  11       19.11       25.70     13.65 o 
  -2  -4  11      574.42      537.18     35.89 o 
  -1  -4  11      527.91      560.08     36.45 o 
   0  -4  11      706.54      628.87     38.23 o 
   1  -4  11     2423.89     2455.86     74.50 o 
   2  -4  11        1.20        5.61     10.19 o 
   3  -4  11      996.27     1041.73     47.48 o 
   4  -4  11      409.04      316.59     28.23 o 
   5  -4  11      272.48      293.03     28.04 o 
  -5  -3  11     1217.77     1112.02     57.30 o 
  -4  -3  11       66.92       47.95     16.73 o 
  -3  -3  11     2794.19     2581.11     81.60 o 
  -2  -3  11      590.61      590.08     38.42 o 
  -1  -3  11     1042.17      979.58     47.58 o 
   0  -3  11     1813.93     1843.25     64.68 o 
   1  -3  11      148.47      149.55     20.47 o 
   2  -3  11     2300.36     2322.57     71.13 o 
   3  -3  11      220.02      237.23     24.58 o 
   4  -3  11      304.97      319.20     28.04 o 
   5  -3  11     1163.76     1205.12     52.53 o 
   6  -3  11       60.47       85.25     19.54 o 
   7  -3  11      891.88      952.66     50.19 o 
   8  -3  11       60.29       31.50     17.85 o 
  -5  -2  11      106.42       75.24     20.66 o 
  -4  -2  11      896.07      952.19     51.04 o 
  -3  -2  11       14.66       27.57     13.55 o 
  -2  -2  11     3404.65     3314.29     91.79 o 
  -1  -2  11     2232.77     2071.78     69.45 o 
   0  -2  11      670.26      657.47     38.14 o 
   1  -2  11     3029.68     2908.82     81.04 o 
   2  -2  11       29.89       21.50     11.87 o 
   3  -2  11     1212.20     1156.14     49.63 o 
   4  -2  11      848.10      734.59     40.38 o 
   5  -2  11       63.34       79.82     18.51 o 
   6  -2  11     1390.55     1372.34     57.39 o 
   7  -2  11       20.42       20.19     14.96 o 
   8  -2  11      889.36      980.42     53.18 o 
  -5  -1  11     1259.73     1310.74     62.44 o 
  -4  -1  11        8.18      -13.18      8.79 o 
  -3  -1  11     1328.42     1338.60     58.14 o 
  -2  -1  11      947.13      886.48     46.17 o 
  -1  -1  11     1082.19     1146.42     50.94 o 
   0  -1  11     2670.09     2759.54     80.01 o 
   1  -1  11      102.15      100.86     18.32 o 
   2  -1  11     3968.13     4069.54     97.30 o 
   3  -1  11      704.70      624.01     37.01 o 
   4  -1  11      800.22      778.24     40.94 o 
   5  -1  11     1996.49     2009.25     68.14 o 
   6  -1  11        7.01        4.21     10.84 o 
   7  -1  11     1676.42     1748.47     67.67 o 
   8  -1  11       77.06       78.14     20.00 o 
   9  -1  11      496.85      523.34     42.72 o 
  -5   0  11      263.99      246.20     30.28 o 
  -4   0  11      583.07      558.02     39.73 o 
  -3   0  11      254.58      242.37     26.92 o 
  -2   0  11      965.12      951.63     48.23 o 
  -1   0  11     1727.99     1748.47     63.37 o 
   0   0  11     1498.63     1435.15     56.36 o 
   2   0  11       87.86       74.22     16.36 o 
   3   0  11     1468.68     1409.54     54.59 o 
   4   0  11     1350.47     1300.27     53.00 o 
   5   0  11      278.04      272.00     27.48 o 
   6   0  11     2076.81     2058.88     71.60 o 
   7   0  11       19.61       29.35     14.86 o 
   8   0  11      890.31      930.97     52.62 o 
   9   0  11      123.82       98.52     25.05 o 
  -5   1  11     1199.03     1255.78     61.22 o 
  -4   1  11       66.93       62.53     17.76 o 
  -3   1  11     2035.68     2107.58     73.75 o 
  -2   1  11      863.65      799.08     44.02 o 
  -1   1  11      997.34     1076.69     49.54 o 
   0   1  11     1697.55     1704.54     61.78 o 
   1   1  11     1415.88     1368.04     54.59 o 
   2   1  11     7663.15     7258.21    138.80 o 
   3   1  11      815.40      821.61     41.50 o 
   4   1  11     2277.20     2171.42     69.17 o 
   5   1  11     1269.83     1326.17     54.59 o 
   6   1  11      139.09      138.52     22.81 o 
   7   1  11     1149.51     1081.46     53.84 o 
   8   1  11      154.97      175.44     26.83 o 
   9   1  11      322.38      346.03     37.67 o 
  10   1  11      178.42      198.25     32.71 o 
  -4   2  11      911.69      903.86     50.10 o 
  -3   2  11       46.40       31.87     15.14 o 
  -2   2  11     2964.28     2961.81     87.11 o 
  -1   2  11     2323.80     2284.99     73.75 o 
   0   2  11      691.58      671.78     39.16 o 
   1   2  11     2493.31     2600.39     72.25 o 
   2   2  11      104.94       78.83     13.14 o 
   3   2  11     3584.40     3566.21     68.38 o 
   4   2  11     1460.28     1454.97     56.08 o 
   5   2  11      624.56      731.69     41.13 o 
   6   2  11     1453.08     1416.93     59.54 o 
   7   2  11        0.47       -1.68     11.22 o 
   8   2  11     1065.27     1085.29     56.46 o 
   9   2  11      159.38      167.22     28.98 o 
  10   2  11      273.07      275.93     36.55 o 
  -4   3  11       67.27       93.94     21.97 o 
  -3   3  11      912.11      882.83     47.86 o 
  -2   3  11      344.14      306.40     29.63 o 
  -1   3  11     1856.40     1822.31     65.34 o 
   0   3  11     2869.02     2763.28     80.67 o 
   1   3  11      148.97      164.56     16.73 o 
   2   3  11     4715.45     4662.06     79.75 o 
   3   3  11     1462.74     1446.34     42.46 o 
   4   3  11      972.39      978.45     35.50 o 
   5   3  11      844.52      839.38     37.76 o 
   6   3  11      423.79      410.71     33.65 o 
   7   3  11     1214.96     1248.12     57.67 o 
   8   3  11       92.84       81.69     21.40 o 
   9   3  11      666.57      623.64     46.27 o 
  10   3  11      310.94      287.33     36.45 o 
  -3   4  11        8.60       -1.22     11.22 o 
  -2   4  11     1027.27     1021.92     50.38 o 
  -1   4  11      326.81      426.04     32.71 o 
   0   4  11      222.23      258.05     19.72 o 
   1   4  11     1220.34     1204.07     64.82 o 
   2   4  11      320.40      277.69     20.09 o 
   3   4  11     2939.51     2928.91     61.99 o 
   4   4  11     1447.33     1423.35     43.22 o 
   5   4  11      527.61      541.66     28.09 o 
   6   4  11     1639.40     1643.83     49.23 o 
   7   4  11        4.77       -8.69     10.38 o 
   8   4  11     1043.50     1094.26     57.48 o 
   9   4  11      173.23      149.93     27.48 o 
  10   4  11      315.85      294.90     36.83 o 
  -3   5  11      841.54      846.75     48.23 o 
  -2   5  11      193.83      177.78     24.49 o 
  -1   5  11      837.02      786.28     43.56 o 
   0   5  11     1232.10     1286.94     40.80 o 
   1   5  11      374.69      353.52     22.81 o 
   2   5  11     2944.98     2893.65    239.24 o 
   3   5  11      109.43       96.75     37.39 o 
   4   5  11     1442.91     1426.14     43.40 o 
   5   5  11     1588.27     1599.37     91.18 o 
   6   5  11      190.74      168.68     19.72 o 
   7   5  11     1560.52     1651.98     50.97 o 
   8   5  11      133.46      112.45     23.37 o 
   9   5  11      623.26      638.69     46.27 o 
  10   5  11      441.76      485.39     44.87 o 
  -1   6  11      502.20      460.50     26.30 o 
   0   6  11      128.97      117.05     15.72 o 
   1   6  11     1158.25     1262.60     69.78 o 
   2   6  11        9.24       22.20      9.50 o 
   3   6  11     3297.31     3212.08     66.57 o 
   4   6  11      614.04      608.22     28.99 o 
   5   6  11       29.62       27.73     10.99 o 
   6   6  11     2354.92     2310.88     58.23 o 
   7   6  11       30.96       32.76     12.10 o 
   8   6  11      988.46      979.18     59.87 o 
   9   6  11      172.86      152.36     27.95 o 
  10   6  11      127.85      147.40     29.44 o 
  -1   7  11      956.33      971.54     59.63 o 
   0   7  11      960.29     1056.78     61.60 o 
   1   7  11       17.02       21.40     16.82 o 
   2   7  11     1567.61     1520.75     45.17 o 
   3   7  11      170.40      153.15     29.77 o 
   4   7  11     1162.02     1119.55     38.90 o 
   5   7  11      581.13      564.10     59.82 o 
   6   7  11        5.35        4.14      9.03 o 
   7   7  11     1838.48     1788.24     53.53 o 
   8   7  11       38.44       26.40     11.64 o 
   9   7  11      726.79      730.08     37.57 o 
  10   7  11      328.09      284.53     37.48 o 
   0   8  11      456.48      441.00     43.93 o 
   1   8  11     1037.42     1066.41     63.47 o 
   2   8  11       22.35       -1.22     13.83 o 
   3   8  11     1734.26     1757.16     80.57 o 
   4   8  11      733.36      683.93     51.04 o 
   5   8  11       52.57       70.28     14.36 o 
   6   8  11     1021.46     1051.74     40.09 o 
   7   8  11       15.30       18.19     10.78 o 
   8   8  11     1284.95     1285.34     47.15 o 
   9   8  11      169.56      173.53     22.17 o 
  10   8  11      283.67      336.50     40.38 o 
   2   9  11     1210.10     1385.89     75.34 o 
   3   9  11      292.55      295.46     38.51 o 
   4   9  11     1147.71     1083.23     65.90 o 
   5   9  11     1086.54     1142.21     68.05 o 
   6   9  11        7.10       -3.93     15.42 o 
   7   9  11     1598.73     1502.36     79.36 o 
   8   9  11      153.80      184.62     21.54 o 
   9   9  11      839.66      837.24     40.40 o 
   4  10  11      466.87      446.04     47.95 o 
   5  10  11      171.90      202.08     35.80 o 
   6  10  11      947.84     1033.70     68.33 o 
   7  10  11        3.71       -9.07     15.70 o 
  -1  -6  12      134.96      133.66     23.37 o 
  -2  -5  12      407.46      389.96     34.40 o 
  -1  -5  12     2002.44     2222.74     76.83 o 
   0  -5  12        8.71       19.54     12.34 o 
   1  -5  12     1565.48     1886.99     68.98 o 
   2  -5  12      468.78      487.64     35.24 o 
  -3  -4  12      831.70      821.61     48.42 o 
  -2  -4  12      943.49      855.35     48.04 o 
  -1  -4  12       21.73       17.67     13.09 o 
   0  -4  12     1172.22     1231.57     55.24 o 
   1  -4  12       64.91       90.95     19.72 o 
   2  -4  12      648.16      710.57     41.97 o 
   3  -4  12      692.80      714.87     41.59 o 
   4  -4  12       26.65       28.98     15.14 o 
   5  -4  12      556.76      577.84     38.88 o 
  -3  -3  12      638.19      619.71     42.81 o 
  -2  -3  12      488.99      515.68     37.58 o 
  -1  -3  12     2375.24     2417.16     79.64 o 
   0  -3  12        4.16       21.87     12.62 o 
   1  -3  12      791.71      879.00     46.36 o 
   2  -3  12      119.90      124.78     21.03 o 
   3  -3  12     1572.75     1522.36     59.82 o 
   4  -3  12     1733.20     1790.72     65.90 o 
   5  -3  12      142.70      138.99     22.90 o 
   6  -3  12      479.49      496.33     37.58 o 
   7  -3  12      211.11      269.76     30.28 o 
  -4  -2  12      159.79      173.48     27.57 o 
  -3  -2  12      722.67      745.15     46.27 o 
  -2  -2  12     1581.61     1583.40     65.06 o 
  -1  -2  12      101.93      128.62     22.53 o 
   0  -2  12     3701.24     3856.05    101.88 o 
   1  -2  12      283.77      289.85     29.07 o 
   2  -2  12      783.30      976.96     47.86 o 
   3  -2  12     1089.47     1066.50     49.91 o 
   4  -2  12      579.86      521.10     36.17 o 
   5  -2  12     1044.73     1099.22     52.34 o 
   6  -2  12       75.37       87.77     20.47 o 
   7  -2  12      172.59      174.42     26.17 o 
  -4  -1  12      856.80      787.31     49.17 o 
  -3  -1  12      874.93      912.65     50.57 o 
  -2  -1  12      111.55      135.72     23.74 o 
  -1  -1  12     2216.41     2242.18     76.65 o 
   0  -1  12        1.42       10.28     11.78 o 
   1  -1  12     3945.95     3960.92    101.32 o 
   2  -1  12     1387.55     1362.99     56.74 o 
   3  -1  12     1184.66     1190.91     53.37 o 
   4  -1  12     1936.92     1754.08     64.59 o 
   5  -1  12      245.57      298.83     29.07 o 
   6  -1  12      434.32      441.18     36.27 o 
   7  -1  12      563.86      586.90     41.22 o 
   8  -1  12      103.68       97.40     24.21 o 
  -4   0  12      159.61      108.24     22.81 o 
  -3   0  12      663.94      640.28     42.44 o 
  -2   0  12     1427.49     1329.62     59.73 o 
  -1   0  12       59.23       24.68     13.83 o 
   0   0  12     1807.01     1579.19     62.72 o 
   1   0  12      257.03      233.30     26.08 o 
   2   0  12      755.79      743.56     41.50 o 
   3   0  12     1177.02     1063.23     49.54 o 
   4   0  12        3.00        5.42     10.28 o 
   5   0  12     1446.92     1437.30     60.29 o 
   6   0  12      113.61       86.83     19.91 o 
   7   0  12      360.28      319.67     33.46 o 
   8   0  12     1172.78     1314.48     63.00 o 
   9   0  12       12.63        0.93     15.70 o 
  -3   1  12      610.79      643.64     43.65 o 
  -2   1  12      418.20      358.27     32.71 o 
  -1   1  12     1465.51     1435.34     60.85 o 
   0   1  12      208.35      181.71     24.58 o 
   1   1  12     1753.98     1706.59     64.21 o 
   2   1  12      750.09      748.23     41.97 o 
   3   1  12     2557.55     2623.82     79.45 o 
   4   1  12     1138.24     1110.43     51.22 o 
   5   1  12      272.79      243.40     27.39 o 
   6   1  12      836.69      843.58     46.55 o 
   7   1  12      430.62      469.97     39.54 o 
   8   1  12      255.95      333.41     35.33 o 
   9   1  12      685.60      706.73     49.35 o 
  -3   2  12      647.30      698.98     45.61 o 
  -2   2  12     1697.82     1726.41     68.14 o 
  -1   2  12       92.55      107.02     20.84 o 
   0   2  12     3612.35     3576.01     98.05 o 
   1   2  12      955.23     1106.51     51.50 o 
   2   2  12      820.36      817.08     33.39 o 
   3   2  12      644.38      686.46     49.21 o 
   4   2  12     1476.25     1434.22     58.33 o 
   5   2  12     3533.08     3449.26     95.43 o 
   6   2  12      222.92      211.24     27.01 o 
   7   2  12      888.18      906.85     51.69 o 
   8   2  12      839.91      826.00     50.47 o 
   9   2  12       56.01       32.34     17.95 o 
  -3   3  12      836.64      899.28     50.85 o 
  -2   3  12      183.70      189.28     26.64 o 
  -1   3  12     2193.54     2135.62     75.71 o 
   0   3  12       24.68       18.13     13.09 o 
   1   3  12     3265.17     3341.31     93.66 o 
   2   3  12     1844.19     1838.31     49.92 o 
   3   3  12      756.21      684.81     30.96 o 
   4   3  12     1117.12     1068.41     38.95 o 
   5   3  12      234.29      232.18     27.67 o 
   6   3  12     2104.99     1973.36     71.79 o 
   7   3  12      615.73      650.28     44.68 o 
   8   3  12      434.72      433.89     39.54 o 
   9   3  12      446.32      401.93     40.01 o 
  10   3  12        3.59      -16.82     14.86 o 
  -2   4  12     1212.04     1194.18     57.39 o 
  -1   4  12       31.58       34.96     14.58 o 
   0   4  12     1313.14     1352.90     57.95 o 
   1   4  12      127.95      156.00     18.93 o 
   2   4  12     1566.86     1636.65     47.54 o 
   3   4  12     1806.19     1770.19     49.90 o 
   4   4  12      442.32      416.81     25.62 o 
   5   4  12     2111.85     2006.90     54.70 o 
   6   4  12      175.72      156.75     24.40 o 
   7   4  12      578.83      651.68     43.93 o 
   8   4  12      567.11      515.12     42.06 o 
   9   4  12       98.41      104.69     24.12 o 
  10   4  12      388.71      350.14     40.01 o 
  -1   5  12     1351.16     1332.80     59.82 o 
   0   5  12        0.09       11.96     12.06 o 
   1   5  12     1063.55     1125.48     39.80 o 
   2   5  12      157.16      168.50     18.48 o 
   3   5  12      830.08      857.72     34.93 o 
   4   5  12      965.65      899.60     36.10 o 
   5   5  12       41.85       36.10     24.16 o 
   6   5  12     1495.84     1561.52     49.53 o 
   7   5  12      620.65      648.01     33.82 o 
   8   5  12      444.05      510.91     42.62 o 
   9   5  12      535.21      482.68     43.56 o 
  10   5  12       15.83       23.09     20.38 o 
   0   6  12     1762.48     1951.60     54.40 o 
   1   6  12      133.07      183.04     19.24 o 
   2   6  12      876.97      865.06     35.77 o 
   3   6  12     1162.10     1120.08     40.19 o 
   4   6  12      751.91      701.34     32.59 o 
   5   6  12     1699.57     1700.87     50.56 o 
   6   6  12        1.06       -5.90      8.95 o 
   7   6  12      585.64      559.81     37.67 o 
   8   6  12      889.38      929.12     41.62 o 
   9   6  12       64.14       93.10     23.74 o 
   1   7  12     1585.27     1540.49     76.74 o 
   2   7  12      572.68      570.56     37.29 o 
   3   7  12      183.31      202.89     20.09 o 
   4   7  12      629.75      649.43     31.67 o 
   5   7  12      209.80      175.85     46.83 o 
   6   7  12     1246.75     1302.23     76.83 o 
   7   7  12      244.69      246.80     26.13 o 
   8   7  12       97.95      114.46     20.80 o 
   9   7  12      826.82      833.20     54.03 o 
   2   8  12     1058.47     1006.49     64.49 o 
   3   8  12      720.94      725.61     55.24 o 
   4   8  12      117.87      146.66     31.41 o 
   5   8  12      795.82      773.36     35.32 o 
   6   8  12       25.22       17.93     12.01 o 
   7   8  12      493.43      533.00     50.33 o 
   8   8  12      434.98      440.84     52.20 o 
   4   9  12      572.13      652.43     55.99 o 
   5   9  12       17.82       10.75     18.41 o 
   6   9  12     1102.47     1201.10     73.09 o 
   7   9  12      243.30      267.33     40.47 o 
  -1  -4  13     2319.06     2498.95     85.71 o 
   0  -4  13      429.93      460.34     38.14 o 
   1  -4  13      908.31     1156.33     56.55 o 
   2  -4  13     1404.91     1408.33     61.69 o 
   3  -4  13        1.36        2.71     12.24 o 
   4  -4  13      557.02      656.91     43.18 o 
  -2  -3  13     1494.20     1590.31     68.89 o 
  -1  -3  13      177.17      174.32     26.08 o 
   0  -3  13     1170.81     1211.20     57.86 o 
   1  -3  13      461.30      500.63     37.39 o 
   2  -3  13      258.27      255.74     29.16 o 
   3  -3  13      667.91      709.35     43.65 o 
   4  -3  13       18.70       15.61     14.67 o 
   5  -3  13      522.13      520.07     38.70 o 
  -2  -2  13       32.46       27.67     15.33 o 
  -1  -2  13     2036.90     2200.31     79.73 o 
   0  -2  13      600.08      554.75     39.35 o 
   1  -2  13     1375.07     1361.78     60.38 o 
   2  -2  13     1935.59     1892.13     70.57 o 
   3  -2  13        5.57        1.31     11.50 o 
   4  -2  13      534.55      562.32     39.44 o 
   5  -2  13       15.75       15.14     14.02 o 
   6  -2  13     1080.02     1059.03     54.59 o 
  -2  -1  13     1082.05     1170.44     59.07 o 
  -1  -1  13       85.26       99.83     21.50 o 
   0  -1  13     1598.24     1811.37     70.57 o 
   1  -1  13     1423.77     1417.21     61.97 o 
   2  -1  13      394.42      368.65     33.00 o 
   3  -1  13     2102.94     1981.96     71.88 o 
   4  -1  13      118.53       83.00     20.19 o 
   5  -1  13      485.60      528.95     38.04 o 
   6  -1  13      275.09      297.05     32.25 o 
   7  -1  13      360.96      399.78     37.20 o 
  -2   0  13      136.27      127.49     24.21 o 
  -1   0  13     1713.47     1803.90     72.07 o 
   0   0  13      576.98      610.37     41.78 o 
   1   0  13      489.22      574.94     40.19 o 
   2   0  13     2054.96     2043.37     73.19 o 
   3   0  13        9.34       -4.49     11.22 o 
   4   0  13     1933.82     1959.24     71.97 o 
   5   0  13      389.54      404.64     34.86 o 
   6   0  13      905.13      991.91     53.18 o 
   7   0  13      896.61      885.45     51.69 o 
   8   0  13       44.36       39.82     18.60 o 
  -2   1  13     1319.61     1460.11     65.99 o 
  -1   1  13      109.40       88.89     20.66 o 
   0   1  13     1299.85     1307.38     59.63 o 
   1   1  13      613.90      602.79     40.85 o 
   2   1  13       45.65       44.21     15.70 o 
   3   1  13     1461.25     1499.18     62.44 o 
   4   1  13       18.61       18.23     13.46 o 
   5   1  13      337.84      307.24     31.87 o 
   6   1  13      160.67      157.50     25.52 o 
   7   1  13       27.87       31.69     14.86 o 
   8   1  13      632.88      659.34     47.30 o 
  -2   2  13       33.67       27.11     15.42 o 
  -1   2  13     1809.25     1921.67     75.52 o 
   0   2  13      283.38      343.97     32.81 o 
   1   2  13     1111.52     1166.33     55.90 o 
   2   2  13     1534.78     1394.77     60.57 o 
   3   2  13       41.25       10.47     12.62 o 
   4   2  13     1973.04     2047.48     73.66 o 
   5   2  13      167.63      131.23     22.99 o 
   6   2  13     1247.20     1335.79     61.88 o 
   7   2  13      842.58      829.93     49.73 o 
   8   2  13      100.81      106.00     24.21 o 
  -1   3  13      240.93      221.62     29.16 o 
   0   3  13     1801.75     1872.41     72.53 o 
   1   3  13     1326.20     1364.86     61.04 o 
   2   3  13      255.73      266.49     29.26 o 
   3   3  13     2923.41     2820.84     65.94 o 
   4   3  13      563.51      557.12     44.54 o 
   5   3  13      362.53      349.49     32.81 o 
   6   3  13       58.85       25.70     14.67 o 
   7   3  13      420.33      426.32     37.95 o 
   8   3  13     1477.71     1603.68     73.47 o 
   9   3  13       77.69       99.64     24.86 o 
  -1   4  13     2046.31     2201.99     81.32 o 
   0   4  13      441.51      405.66     35.99 o 
   1   4  13      631.33      620.46     42.16 o 
   2   4  13     2484.39     2527.06     62.86 o 
   3   4  13        7.15       15.55      9.71 o 
   4   4  13     2185.74     2019.39     56.12 o 
   5   4  13      517.90      511.46     29.79 o 
   6   4  13      371.89      349.58     33.84 o 
   7   4  13      574.00      617.84     44.12 o 
   8   4  13      113.65      128.90     27.11 o 
   9   4  13      891.49      879.94     56.46 o 
   0   5  13     1889.18     1987.29     74.96 o 
   1   5  13      698.39      750.29     46.27 o 
   2   5  13      178.30      201.01     20.60 o 
   3   5  13     1063.43     1082.18     41.12 o 
   4   5  13       15.63       15.24     11.73 o 
   5   5  13      680.05      740.28     34.56 o 
   6   5  13      399.51      442.20     29.16 o 
   7   5  13      201.83      244.43     30.94 o 
   8   5  13     1128.49     1218.02     63.93 o 
   9   5  13       42.70       58.23     21.40 o 
   1   6  13     1065.57     1072.77     54.77 o 
   2   6  13     1395.24     1407.52     47.56 o 
   3   6  13       50.44       28.97     25.89 o 
   4   6  13      994.42      969.35     47.90 o 
   5   6  13       27.98       17.89     11.00 o 
   6   6  13      736.74      695.28     37.15 o 
   7   6  13      770.14      721.17     36.88 o 
   8   6  13       43.44       20.19     16.08 o 
   3   7  13     1726.59     1728.78     53.50 o 
   4   7  13       16.42       10.01      9.66 o 
   5   7  13      519.44      528.66     31.06 o 
   6   7  13      446.53      399.29     27.91 o 
   7   7  13      314.45      277.31     33.74 o 
   5   8  13      173.06      141.58     20.02 o 
   1  -2  14     1638.90     1866.71     75.15 o 
   2  -2  14        7.92        9.35     13.93 o 
   3  -2  14      633.97      638.50     43.84 o 
   4  -2  14      195.55      224.98     30.10 o 
   0  -1  14      943.90     1051.73     57.02 o 
   1  -1  14      188.05      215.92     28.98 o 
   2  -1  14     2125.91     2161.80     80.39 o 
   3  -1  14      639.65      679.44     44.96 o 
   4  -1  14      654.88      726.18     46.17 o 
   5  -1  14      630.72      692.25     45.52 o 
   0   0  14      250.57      263.77     31.31 o 
   1   0  14     1029.01     1011.17     54.87 o 
   2   0  14        4.61        1.50     12.99 o 
   3   0  14     1072.84     1197.55     58.42 o 
   4   0  14     1228.80     1259.33     60.57 o 
   5   0  14      430.68      464.27     39.26 o 
   6   0  14     1062.20     1044.44     56.92 o 
   0   1  14      815.85      774.59     49.35 o 
   1   1  14       28.04       17.39     13.83 o 
   2   1  14     1361.93     1267.84     61.04 o 
   3   1  14      344.99      360.89     34.40 o 
   4   1  14      207.36      209.75     28.79 o 
   5   1  14      722.18      694.86     46.08 o 
   6   1  14       25.78       15.98     16.26 o 
   7   1  14     1047.46      998.64     57.11 o 
   0   2  14      496.73      507.92     41.50 o 
   1   2  14     1163.29     1174.28     59.26 o 
   2   2  14        8.74       13.37     13.27 o 
   3   2  14      545.81      629.43     43.28 o 
   4   2  14      265.32      253.77     30.85 o 
   5   2  14      354.35      328.18     33.65 o 
   6   2  14     1079.88     1077.53     57.86 o 
   7   2  14        0.08       -5.98     13.65 o 
   1   3  14      184.87      186.85     27.85 o 
   2   3  14     2002.33     1991.68     77.11 o 
   3   3  14      293.32      348.83     34.12 o 
   4   3  14      389.67      475.67     39.44 o 
   5   3  14      600.40      682.24     45.71 o 
   6   3  14      108.55      117.87     24.12 o 
   7   3  14     1916.51     1939.90     79.54 o 
   2   4  14        1.86        6.73     13.46 o 
   3   4  14     1363.21     1426.83     64.12 o 
   4   4  14      921.81      902.37     51.18 o 
   5   4  14      243.03      240.87     29.91 o 
   6   4  14     1279.36     1342.24     64.87 o 
   7   4  14      148.85      155.26     28.60 o 
   3   5  14      230.26      222.22     22.57 o 
   4   5  14      398.66      437.80     51.64 o 
   5   5  14     1108.86     1129.08     44.89 o 
   6   5  14       39.17       24.83     23.27 o 
   7   5  14     1610.15     1692.48     74.68 o 
   5   6  14      346.28      363.14     27.89 o 
                                                 
